# Supplementary material for: Proteasome-dependent senescent tumor cells mediate immunosuppression through CCL20 secretion and M2 polarization in pancreatic ductal adenocarcinoma
Source: Front Immunol. 2023 Jun 15;14:1216376. doi: 10.3389/fimmu.2023.1216376 (PMC10310997; doi:10.3389/fimmu.2023.1216376)
Supplement: Supplementary file 1 [file DataSheet_1.zip › Supplementary Materials/Table S1.xlsx]

## Sheet: Sheet1
Supplementary Table1 Details of the datasets included in this study
Datasets	Reference	Platform	Sample size
TCGA-PAAD	NA	RNA-seq	185
PACA-AU	Scarlett CJ et al., 2011	Illumina HumanHT-12 V4.0 expression beadchip	269
PACA-CA	NA	RNA-seq	234
GTEx	NA	RNA-seq	167
