# Supplementary material for: Proteasome-dependent senescent tumor cells mediate immunosuppression through CCL20 secretion and M2 polarization in pancreatic ductal adenocarcinoma
Source: Front Immunol. 2023 Jun 15;14:1216376. doi: 10.3389/fimmu.2023.1216376 (PMC10310997; doi:10.3389/fimmu.2023.1216376)
Supplement: Supplementary file 1 [file DataSheet_1.zip › Supplementary Materials/Table S2.xlsx]

## Sheet: Sheet1
	TCGA （mean±SD) or %	PACA-AU	PACA-CA
Follow up time (days)	538.05±418.09	579.65±409.48	721.47±654.69
Age	64.70±11.00	66.39±11.50	64.89±11.09
Survival status
Alive	62 (43.97%)	94 (40.69%)	34 (18.68%)
Dead	79 (56.03%)	137 (59.31%)	148 (81.32%)
Grade
G1	18 (12.77%)	17 (7.36%)	20 (10.99%)
G2	80 (56.74%)	138 (59.74%)	77 (42.31%)
G3	42 (29.79%)	71 (30.74%)	42 (23.08%)
G4	1 (0.71%)	3 (1.30%)	6 (3.30%)
NA	0 (0%)	2 (0.87%)	57 (31.32%)
T
T1	5 (3.55%)	4 (1.73%)
T2	14 (9.93%)	29 (12.55%)
T3	118 (83.69%)	191 (82.69%)
T4	3 (2.13%)	3 (1.30%)
NA	1 (0.71%)	4 (1.73%)
N
N0	36 (25.53%)	48 (20.78%)
N1	104 (73.76%)	181 (78.35%)
NA	1 (0.71%)	2 (0.87%)
M
M0	67 (47.52%)	7 (3.03%)
M1	0 (0%)	8 (3.46%)
MX	74 (52.48%)	214 (92.64%)
AJCC stage
I	11 (7.80%)	12 (5.19%)	51 (28.02%)
II	125 (88.65%)	209 (90.48%)	86 (47.25%)
III	3 (2.13%)	1 (0.43%)	7 (3.85%)
IV	0 (0%)	6 (2.60%)	0 (0%)
NA	2 (1.42%)	3 (1.30%)	38 (20.88%)
