# Supplementary material for: Proteasome-dependent senescent tumor cells mediate immunosuppression through CCL20 secretion and M2 polarization in pancreatic ductal adenocarcinoma
Source: Front Immunol. 2023 Jun 15;14:1216376. doi: 10.3389/fimmu.2023.1216376 (PMC10310997; doi:10.3389/fimmu.2023.1216376)
Supplement: Supplementary file 1 [file DataSheet_1.zip › Supplementary Materials/Table S3.xlsx]

## Sheet: Senescence related genes
Gene symbol	Regulation
A2M	UP
AADAT	DOWN
AAK1	NA
ABCA1	NA
ABCA8	NA
ABHD8	NA
ABI3	UP
ABI3BP	UP
ABL1	NA
ACD	NA
ACKR1	UP
ACLY	NA
ACMSD	NA
ADAMTS5	UP
ADARB1	NA
ADCK5	NA
ADCY3	NA
ADH1B	DOWN
AFMID	DOWN
AGER	NA
AGO1	NA
AGO2	NA
AGO3	NA
AGO4	NA
AGR2	UP
AGT	UP
AHR	UP
AIM2	UP
AIMP2	NA
AKR1B1	NA
AKT1	NA
AKT2	NA
AKT3	NA
ALDH1A1	NA
ALDH1A3	UP
ALDH3A2	NA
ALDOC	UP
ALOX12	NA
ALOX15	UP
ALOX15B	UP
ALOX5	UP
ALOX5AP	UP
ANAPC1	NA
ANAPC10	NA
ANAPC11	NA
ANAPC15	NA
ANAPC16	NA
ANAPC2	DOWN
ANAPC4	NA
ANAPC5	DOWN
ANAPC7	NA
ANXA5	UP
AOPEP	NA
APEX1	NA
APLP1	DOWN
AR	NA
ARG2	NA
ARHGAP18	NA
ARHGAP28	DOWN
ARHGEF10L	DOWN
ARID1A	NA
ARNTL	DOWN
ARPC1B	UP
ASAH1	NA
ASF1A	NA
ASPH	UP
ASS1	UP
ATF7IP	NA
ATM	DOWN
ATR	NA
ATXN7L3B	NA
AURKA	UP
AURKB	UP
AXL	UP
B2M	UP
B3GAT1	NA
BACE1	DOWN
BACH1	NA
BAG3	UP
BARD1	NA
BCL2	NA
BCL2L1	UP
BCL2L11	NA
BCL6	DOWN
BHLHE40	UP
BIRC5	UP
BLK	UP
BLVRA	UP
BMI1	NA
BMPR1A	NA
BRAF	NA
BRCA1	UP
BRD7	NA
BTG3	NA
BTRC	NA
BUB1	UP
BUB1B	UP
C11orf31	NA
C2orf40	NA
C7	NA
CABIN1	NA
CACNA1D	NA
CALCA	NA
CALM1	NA
CALM2	UP
CALM3	NA
CALML3	NA
CALML4	UP
CALML5	NA
CALML6	DOWN
CALR	UP
CAPN1	NA
CAPN2	UP
CAV1	UP
CBS	DOWN
CBX2	NA
CBX4	NA
CBX6	NA
CBX7	NA
CBX8	NA
CCAR1	NA
CCDC85B	NA
CCL27	NA
CCN2	UP
CCN4	UP
CCNA1	UP
CCNA2	UP
CCNB1	UP
CCNB2	UP
CCNB3	NA
CCND1	UP
CCND2	NA
CCND3	UP
CCNE1	UP
CCNE2	NA
CD44	NA
CDC16	NA
CDC20	UP
CDC23	NA
CDC25A	UP
CDC25B	NA
CDC26	NA
CDC26P1	NA
CDC27	NA
CDC42	UP
CDK1	UP
CDK18	NA
CDK2	NA
CDK2AP1	UP
CDK4	NA
CDK6	NA
CDKN1A	NA
CDKN1B	NA
CDKN1C	NA
CDKN2A	UP
CDKN2AIP	NA
CDKN2B	UP
CDKN2C	NA
CDKN2D	UP
CDYL2	UP
CEBPB	UP
CEBPG	NA
CENPA	UP
CENPE	UP
CERS2	NA
CERS4	DOWN
CGAS	UP
CHEK1	NA
CHEK2	UP
CITED2	DOWN
CKB	NA
CKS1BP7	NA
CLIP1	NA
CLK2	NA
CLTB	UP
CLU	NA
CNOT6	NA
CNOT6L	NA
COL1A2	UP
COL3A1	UP
COX7A1	NA
CPEB1	NA
CPN1	NA
CREG1	NA
CRTC1	NA
CRTC2	NA
CRYAB	NA
CSNK1A1	UP
CSNK2A1	NA
CTC1	DOWN
CTH	DOWN
CTNNAL1	NA
CTSD	UP
CTSZ	UP
CXCL1	NA
CXCL14	UP
CXCL8	UP
CXCR2	UP
CYP1B1	UP
CYP3A4	DOWN
CYR61	NA
CYSLTR1	UP
DAGLB	NA
DAXX	NA
DBF4	NA
DDB2	NA
DDX54	NA
DEGS1	UP
DEK	NA
DGCR8	DOWN
DHCR24	UP
DHRSX	NA
DHX9	NA
DKC1	NA
DKK1	UP
DLX2	NA
DNAJC2	NA
DNM1L	NA
DNMT3A	NA
DPY30	NA
DUSP16	NA
DUSP3	NA
DUSP4	NA
DUSP6	UP
E2F1	UP
E2F2	UP
E2F3	UP
E2F4	NA
E2F5	NA
E2F7	UP
ECRG4	NA
EED	NA
EEF1A1	NA
EEF1B2	DOWN
EEF1E1	NA
EGFR	NA
EGR1	NA
EHF	NA
EHMT1	NA
EHMT2	NA
EIF2AK1	NA
EIF2AK4	NA
EIF2S2	NA
EIF4EBP1	DOWN
EIF5A	NA
ELAVL1	NA
ELN	NA
ENDOG	NA
ENG	NA
ENO1	UP
EP400	NA
EPHA3	UP
ERBB2	UP
ERCC1	NA
EREG	UP
ERF	NA
ERGIC2	NA
ERRFI1	DOWN
ESM1	UP
ESR2	DOWN
ETS1	UP
ETS2	UP
EWSR1	NA
EXOSC9	NA
EZH2	NA
F3	NA
FANCD2	UP
FASTK	NA
FBXO31	NA
FBXO5	NA
FBXW11	NA
FGF2	UP
FGFR2	NA
FH	NA
FHIT	NA
FILIP1L	NA
FIS1	NA
FN1	UP
FOS	NA
FOSL2	NA
FOXA1	UP
FOXA2	NA
FOXA3	NA
FOXM1	UP
FOXO1	NA
FOXO3	NA
FRS3	NA
FXR1	NA
FZR1	NA
G6PD	UP
GABBR2	NA
GADD45A	UP
GADD45B	NA
GADD45G	DOWN
GAPDH	UP
GATA4	DOWN
GBA	UP
GBX2	NA
GJA1	UP
GKN1	NA
GLB1	NA
GMFG	UP
GNAI1	UP
GNAO1	NA
GNAQ	NA
GNAS	NA
GNG11	NA
GOT1	NA
GOT2	NA
GPI	UP
GRK6	NA
GRP	UP
GSK3B	NA
GSN	UP
GTF2E1	NA
GUCY2C	UP
GUK1	NA
H1-0	NA
H1-1	NA
H1-2	UP
H1-3	NA
H1-4	NA
H1-5	NA
H2AB1	NA
H2AC14	NA
H2AC16	NA
H2AC20	NA
H2AC4	NA
H2AC6	UP
H2AC7	NA
H2AC8	UP
H2AFB1	NA
H2AFX	NA
H2AFZ	NA
H2AJ	NA
H2AX	UP
H2AZ1	UP
H2AZ2	NA
H2BC1	NA
H2BC10	NA
H2BC11	UP
H2BC12	UP
H2BC13	NA
H2BC14	NA
H2BC15	NA
H2BC17	NA
H2BC21	NA
H2BC3	NA
H2BC4	UP
H2BC5	UP
H2BC6	NA
H2BC7	NA
H2BC8	NA
H2BC9	NA
H2BFS	NA
H2BS1	UP
H2BU1	UP
H3-3A	UP
H3-3B	NA
H3-4	NA
H3C1	NA
H3C10	UP
H3C11	NA
H3C12	NA
H3C13	NA
H3C14	NA
H3C15	NA
H3C2	NA
H3C3	NA
H3C4	UP
H3C6	UP
H3C7	NA
H3C8	NA
H3F3A	NA
H3F3AP5	NA
H3F3AP6	NA
H3F3B	NA
H4-16	DOWN
H4C1	NA
H4C11	UP
H4C12	NA
H4C13	NA
H4C14	UP
H4C15	UP
H4C2	NA
H4C3	NA
H4C4	NA
H4C5	NA
H4C6	NA
H4C8	UP
H4C9	NA
HAAO	DOWN
HAVCR2	UP
HBEGF	UP
HBG1	NA
HBG2	DOWN
HBS1L	NA
HDAC1	UP
HDAC4	NA
HELLS	UP
HEPACAM	NA
HIF1A	UP
HIPK1	NA
HIPK2	NA
HIPK3	NA
HIPK4	NA
HIRA	NA
HIST1H2AB	NA
HIST1H2AC	NA
HIST1H2AD	NA
HIST1H2AE	NA
HIST1H2AJ	NA
HIST1H2BA	NA
HIST1H2BB	NA
HIST1H2BC	NA
HIST1H2BD	NA
HIST1H2BE	NA
HIST1H2BF	NA
HIST1H2BG	NA
HIST1H2BH	NA
HIST1H2BI	NA
HIST1H2BJ	NA
HIST1H2BK	NA
HIST1H2BL	NA
HIST1H2BM	NA
HIST1H2BN	NA
HIST1H2BO	NA
HIST1H3A	NA
HIST1H3B	NA
HIST1H3C	NA
HIST1H3D	NA
HIST1H3E	NA
HIST1H3F	NA
HIST1H3G	NA
HIST1H3H	NA
HIST1H3I	NA
HIST1H3J	NA
HIST1H4A	NA
HIST1H4B	NA
HIST1H4C	NA
HIST1H4D	NA
HIST1H4E	NA
HIST1H4F	NA
HIST1H4H	NA
HIST1H4I	NA
HIST1H4J	NA
HIST1H4K	NA
HIST1H4L	NA
HIST2H2AA3	NA
HIST2H2AA4	NA
HIST2H2AC	NA
HIST2H2BE	NA
HIST2H3A	NA
HIST2H3C	NA
HIST2H3D	NA
HIST2H4A	NA
HIST2H4B	NA
HIST3H2BB	NA
HIST3H3	NA
HIST4H4	NA
HIVEP1	NA
HJURP	UP
HK1	UP
HK3	NA
HLA-A	UP
HLA-B	UP
HLA-C	UP
HLA-E	UP
HLA-F	UP
HLA-G	UP
HMGA1	UP
HMGA2	UP
HMGB1	NA
HMGN1	NA
HNRNPA1	NA
HPS5	NA
HRAS	NA
HSD17B2	UP
HSPA1A	NA
HSPA2	NA
HSPA5	NA
HSPA9	NA
HSPB1	NA
HSPB2	UP
HTATIP2	UP
HUS1	NA
HYOU1	NA
ID1	UP
ID2	NA
ID4	DOWN
IDH1	UP
IDO1	UP
IDO2	NA
IFI16	UP
IFNB1	NA
IFNG	NA
IGF1	NA
IGF1R	NA
IGFBP1	UP
IGFBP2	NA
IGFBP3	UP
IGFBP4	UP
IGFBP5	UP
IGFBP6	UP
IGFBP7	UP
IGSF3	UP
IL12B	NA
IL12RB2	DOWN
IL15	NA
IL1A	UP
IL1B	UP
IL1R2	UP
IL21	NA
IL4	NA
IL6	UP
IL8	NA
ILF3	NA
ING1	NA
ING2	NA
INHBB	NA
IRF3	NA
IRF5	NA
IRF7	UP
IRS1	UP
ISG15	UP
ITGB4	UP
ITPK1	NA
ITPKB	NA
ITPR1	NA
ITPR2	NA
ITPR3	UP
ITSN2	NA
IVNS1ABP	NA
JAK2	NA
JDP2	NA
JUN	NA
KAT5	NA
KAT6A	NA
KCNJ12	UP
KCP	UP
KDM2B	NA
KDM4A	NA
KDM5B	NA
KDM6B	NA
KDSR	NA
KIAA0895L	DOWN
KIAA1524	NA
KIF11	UP
KIF20A	UP
KIF20B	UP
KIF23	UP
KIF2C	UP
KIF4A	UP
KIR2DL4	NA
KIT	UP
KL	NA
KLF5	UP
KMO	UP
KPNB1	NA
KRAS	NA
KRT5	UP
KSR2	DOWN
KYNU	UP
LAMA1	DOWN
LATS1	NA
LCAT	DOWN
LDB2	NA
LDHA	UP
LDLRAP1	DOWN
LEO1	NA
LGALS3	UP
LGALS9	UP
LIMA1	UP
LIMK1	UP
LIN37	NA
LIN52	NA
LIN54	NA
LIN9	UP
LLPH	NA
LMNA	UP
LMNB1	UP
LOC441488	NA
LOC647654	NA
LOC649620	NA
LTA4H	NA
LTC4S	NA
MAD2L1	UP
MAD2L1BP	NA
MAF	UP
MAGEA2	NA
MAGOH	NA
MAGOHB	NA
MAML1	NA
MAP1B	UP
MAP1LC3B	NA
MAP2K1	NA
MAP2K2	NA
MAP2K3	UP
MAP2K4	NA
MAP2K6	NA
MAP2K7	NA
MAP3K1	NA
MAP3K3	NA
MAP3K5	NA
MAP3K6	NA
MAP3K7	NA
MAP4K1	UP
MAP4K4	UP
MAPK1	NA
MAPK10	NA
MAPK11	NA
MAPK12	NA
MAPK13	NA
MAPK14	NA
MAPK3	UP
MAPK7	NA
MAPK8	NA
MAPK9	NA
MAPKAPK2	NA
MAPKAPK3	NA
MAPKAPK5	NA
Mar-05	NA
MARCH5	NA
MARCKS	NA
MAST1	NA
MATK	UP
MCL1	NA
MCM3AP	NA
MCRS1	NA
MCU	UP
MDH1	NA
MDH2	NA
MDM2	NA
MDM4	DOWN
ME1	NA
ME2	NA
MECP2	NA
MFN1	DOWN
MIF	NA
MINK1	NA
MIR10B	NA
MIR141	NA
MIR146A	NA
MIR191	NA
MIR203A	NA
MIR205	NA
MIR21	NA
MIR217	NA
MIR22	NA
MIR24-1	NA
MIR24-2	NA
MIR299	NA
MIR29A	NA
MIR30A	NA
MIR34A	NA
MKI67	UP
MKNK1	DOWN
MME	UP
MMP1	UP
MMP3	UP
MMP7	UP
MMP9	UP
MOB3A	NA
MORC3	NA
MORF4	NA
MOV10	NA
MRAS	UP
MRE11	NA
MRE11A	NA
MSN	UP
MTOR	NA
MVK	NA
MXD1	UP
MXD4	NA
MYBL2	NA
MYC	NA
MYLK	UP
NADK	NA
NAMPT	NA
NANOG	NA
NBN	NA
NCAM1	NA
NDN	NA
NDRG1	NA
NEK1	NA
NEK2	UP
NEK4	NA
NEK6	NA
NELFA	NA
NF1	NA
NFATC1	UP
NFATC2	UP
NFATC3	NA
NFATC4	NA
NFE2L2	NA
NFKB1	NA
NINJ1	NA
NME2	NA
NMNAT2	UP
NOL9	NA
NOS1	DOWN
NOTCH3	UP
NOX4	UP
NPM1	NA
NPTXR	NA
NR1H2	NA
NR2E1	NA
NRAS	NA
NRG1	UP
NRGN	UP
NSMCE2	NA
NTN4	NA
NUAK1	UP
NUP62	NA
NUSAP1	UP
OPA1	NA
OPTN	NA
OR1E1	NA
OTX2	NA
P3H1	UP
PAK4	NA
PARP1	NA
PATZ1	NA
PAWR	NA
PAX3	NA
PBK	UP
PBRM1	NA
PCGF2	NA
PCNA	UP
PDCD10	NA
PDGFB	UP
PDHA1	NA
PDIK1L	NA
PDK1	NA
PDP1	NA
PDP2	NA
PDPK1	NA
PDZD2	NA
PEA15	UP
PEBP1	NA
PEX19	NA
PGD	UP
PGK1	UP
PGR	UP
PHB	NA
PHC1	DOWN
PHC1P1	NA
PHC2	NA
PHC3	NA
PIAS4	NA
PIK3C2A	NA
PIK3CA	NA
PIK3CB	NA
PIK3CD	NA
PIK3R1	NA
PIK3R2	NA
PIK3R3	NA
PIK3R5	UP
PIM1	NA
PIN1	NA
PKM	UP
PLA2G4A	UP
PLA2R1	UP
PLAUR	UP
PLCB1	NA
PLEKHA7	NA
PLEKHG2	NA
PLK1	UP
PLK2	UP
PLK4	UP
PML	UP
PMVK	NA
PNPT1	NA
POT1	NA
POU2F1	NA
POU5F1	NA
PPARD	NA
PPARG	UP
PPID	NA
PPL	UP
PPM1B	NA
PPM1D	NA
PPP1CA	NA
PPP1CB	NA
PPP1CC	NA
PPP1R13B	NA
PPP3CA	UP
PPP3CB	NA
PPP3CC	NA
PPP3R1	NA
PPP3R2	NA
PRC1	UP
PRG2	NA
PRKAA1	NA
PRKAA2	NA
PRKCA	NA
PRKCB	UP
PRKCD	NA
PRKCH	NA
PRKCI	UP
PRKDC	NA
PRL	DOWN
PRMT6	NA
PROX1	DOWN
PRPF19	NA
PRXL2B	UP
PSD	NA
PSMB5	NA
PSMD14	UP
PSTPIP2	NA
PTEN	NA
PTGDS	NA
PTGER1	UP
PTGER2	UP
PTGER3	NA
PTGER4	DOWN
PTGES	UP
PTGIS	UP
PTGS1	UP
PTGS2	UP
PTRF	NA
PTTG1	UP
PTTG3P	NA
QPCT	UP
QPRT	DOWN
QTRT1	DOWN
RAB13	NA
RAB31	UP
RAB5B	NA
RABAC1	NA
RABGGTA	NA
RAC1	UP
RACGAP1	UP
RAD1	NA
RAD21	UP
RAD50	NA
RAD9A	NA
RAD9B	NA
RAF1	NA
RAN	NA
RAPGEF4	NA
RASSF1	NA
RASSF5	NA
RB1	UP
RBBP4	NA
RBBP4P1	NA
RBBP7	NA
RBL1	NA
RBL2	DOWN
RBM38	NA
RBP2	UP
RBX1	UP
RECQL4	NA
RELA	NA
RGL2	NA
RHEB	NA
RHOA	UP
RHOB	NA
RING1	NA
RIT1	UP
RNASEL	UP
RNASET2	UP
RNF114	NA
RNF2	NA
ROMO1	UP
RPL5	NA
RPP38	NA
RPS27A	NA
RPS27AP11	NA
RPS6KA1	NA
RPS6KA2	NA
RPS6KA3	NA
RPS6KA6	NA
RRAS	UP
RRAS2	NA
RRM1	NA
RRM2	UP
RSL1D1	NA
RUNX1	UP
RUVBL2	NA
RXRB	NA
S100A11	UP
S100A6	UP
S1PR1	NA
S1PR2	NA
S1PR5	NA
SATB1	DOWN
SCMH1	NA
SCO2	NA
SENP1	NA
SENP2	NA
SENP7	NA
SEPN1	NA
SERPINB2	UP
SERPINE1	UP
SFN	UP
SGK1	DOWN
SGMS2	UP
SGPP1	NA
SHC1	NA
SIK1	NA
SIM2	UP
SIN3B	NA
SIRT1	NA
SIRT2	NA
SIRT3	NA
SIRT5	NA
SIRT6	NA
SIX1	UP
SKIL	UP
SLC13A3	DOWN
SLC16A7	DOWN
SLC25A31	NA
SLC25A4	NA
SLC25A5	NA
SLC25A6	NA
SLC2A1	UP
SLC2A4	NA
SLC30A10	UP
SLC4A4	DOWN
SMAD1	NA
SMAD2	NA
SMAD3	NA
SMAD4	NA
SMAD5	NA
SMAD6	NA
SMAD7	NA
SMAD9	NA
SMARCA2	NA
SMARCA4	NA
SMARCB1	NA
SMC4	NA
SMC5	NA
SMC6	NA
SMG1	NA
SMPD1	NA
SMPD3	UP
SMURF2	NA
SNAI1	UP
SNCA	UP
SOCS1	UP
SOD1	UP
SOD2	NA
SORBS2	DOWN
SOX2	UP
SOX5	NA
SP1	NA
SPAG5	UP
SPARC	UP
SPHK1	NA
SPI1	UP
SPIN1	NA
SPINT2	UP
SPOP	NA
SPTLC1	NA
SQSTM1	NA
SRC	NA
SREBF1	NA
SRF	NA
SRSF1	NA
SRSF3	NA
STAT1	UP
STAT3	NA
STAT5B	NA
STAT6	NA
STK32C	NA
STK40	NA
SUN1	NA
SUPT5H	NA
SUZ12	NA
SVOP	NA
SYK	NA
TACC3	UP
TADA3	NA
TAGLN	UP
TBX2	NA
TBX3	NA
TBXAS1	UP
TCEA3	DOWN
TCF3	NA
TCF4	UP
TDO2	UP
TERC	NA
TERF1	NA
TERF2	NA
TERF2IP	NA
TERT	NA
TES	UP
TFAM	NA
TFAP2A	UP
TFAP4	NA
TFDP1	UP
TFDP2	NA
TGFB1	UP
TGFB1I1	UP
TGFB2	UP
TGFB3	NA
TGFBR1	UP
TGFBR2	NA
THBS1	UP
THBS4	UP
TINF2	NA
TK1	UP
TLR3	NA
TLR4	UP
TMEM140	NA
TMSB4X	UP
TNF	UP
TNFAIP2	UP
TNFAIP3	NA
TNFSF13	UP
TNFSF15	UP
TNIK	UP
TNRC6A	DOWN
TNRC6B	NA
TNRC6C	NA
TOP1	NA
TOP2A	UP
TOPBP1	NA
TP53	NA
TP63	UP
TP73	UP
TPR	NA
TPX2	UP
TRAF3IP2	NA
TREM1	UP
TRIM10	UP
TRIM28	NA
TRPM7	NA
TRPM8	UP
TRPV4	UP
TSC1	DOWN
TSC2	NA
TSC22D1	UP
TSLP	UP
TSPAN12	NA
TSPYL5	NA
TTK	UP
TWIST1	UP
TXN	UP
TXNIP	NA
TYK2	NA
TYMS	UP
UBA52	NA
UBB	NA
UBC	UP
UBE2C	UP
UBE2D1	NA
UBE2E1	NA
UBE2S	UP
UBE3A	NA
UBN1	NA
UBTD1	NA
UGCG	NA
UHRF1	UP
ULK3	DOWN
USF2	NA
USP1	NA
VAMP8	NA
VASH1	NA
VDAC1	UP
VDAC2	NA
VDAC3	NA
VEGFA	NA
VENTX	NA
VIM	UP
VPS18	UP
WFDC1	UP
WNT16	NA
WNT2	UP
WNT5A	UP
WRN	NA
WT1	UP
WWP1	NA
XAF1	UP
YAP1	UP
YBX1	NA
YPEL3	NA
YY1	NA
ZBTB7A	UP
ZFP36	UP
ZFP36L1	NA
ZFP36L2	NA
ZFY	NA
ZKSCAN3	NA
ZMAT3	NA
ZMPSTE24	NA
ZMYND11	NA
ZNF148	NA
ZNF277	NA

## Sheet: kegg hsa04218
kegg_hsa04218
AKT1
AKT2
AKT3
ATM
ATR
BTRC
CACNA1D
CALM1
CALM2
CALM3
CALML3
CALML4
CALML5
CALML6
CAPN1
CAPN2
CCNA1
CCNA2
CCNB1
CCNB2
CCNB3
CCND1
CCND2
CCND3
CCNE1
CCNE2
CDC25A
CDK1
CDK2
CDK4
CDK6
CDKN1A
CDKN2A
CDKN2B
CHEK1
CHEK2
CXCL8
E2F1
E2F2
E2F3
E2F4
E2F5
EIF4EBP1
ETS1
FBXW11
FOXM1
FOXO1
FOXO3
GADD45A
GADD45B
GADD45G
GATA4
HIPK1
HIPK2
HIPK3
HIPK4
HLA-A
HLA-B
HLA-C
HLA-E
HLA-F
HLA-G
HRAS
HUS1
IGFBP3
IL1A
IL6
ITPR1
ITPR2
ITPR3
KIR2DL4
KRAS
LIN37
LIN52
LIN54
LIN9
MAP2K1
MAP2K2
MAP2K3
MAP2K6
MAPK1
MAPK11
MAPK12
MAPK13
MAPK14
MAPK3
MAPKAPK2
MCU
MDM2
MRAS
MRE11
MTOR
MYBL2
MYC
NBN
NFATC1
NFATC2
NFATC3
NFATC4
NFKB1
NRAS
PIK3CA
PIK3CB
PIK3CD
PIK3R1
PIK3R2
PIK3R3
PPID
PPP1CA
PPP1CB
PPP1CC
PPP3CA
PPP3CB
PPP3CC
PPP3R1
PPP3R2
PTEN
RAD1
RAD50
RAD9A
RAD9B
RAF1
RASSF5
RB1
RBBP4
RBL1
RBL2
RELA
RHEB
RRAS
RRAS2
SERPINE1
SIRT1
SLC25A31
SLC25A4
SLC25A5
SLC25A6
SMAD2
SMAD3
SQSTM1
TGFB1
TGFB2
TGFB3
TGFBR1
TGFBR2
TP53
TRAF3IP2
TRPM7
TRPV4
TSC1
TSC2
VDAC1
VDAC2
VDAC3
ZFP36L1
ZFP36L2

## Sheet: GO_BP_1
GO_BP_cellular_senescence
ABI3
ABL1
AKT3
ARNTL
ATM
B2M
BCL6
BMPR1A
CALR
CDK2
CDK6
CDKN1A
CDKN1B
CDKN2A
CDKN2B
CGAS
ECRG4
EEF1E1
FBXO5
H2AX
HMGA1
HMGA2
HRAS
ID2
IGF1R
ING2
KAT5
KAT6A
KIR2DL4
LMNA
MAGEA2
MAP2K1
MAP2K3
MAP2K4
MAP2K6
MAP2K7
MAP3K3
MAP3K5
MAPK10
MAPK11
MAPK14
MAPK8
MAPK9
MAPKAPK5
NEK4
NEK6
NPM1
NSMCE2
NUAK1
OPA1
PAWR
PLA2R1
PLK2
PML
PNPT1
PRKCD
PRMT6
RBL1
RSL1D1
SIRT1
SLC30A10
SMC5
SMC6
SPI1
SRF
TBX2
TBX3
TERF2
TERT
TP53
TWIST1
ULK3
VASH1
WNT16
WRN
YBX1
YPEL3
ZKSCAN3
ZMPSTE24
ZNF277

## Sheet: GO_BP_2
GOBP_STRESS_INDUCED_PREMATURE_SENESCENCE
ARNTL
CDKN1A
MAPK14
MAPKAPK5
PLA2R1
SIRT1
TP53
WNT16

## Sheet: GO_BP_3
GO_BP_negative_regulation_of_cellular_senescence
ABL1
AKT3
BCL6
CDK6
FBXO5
HMGA2
MAP3K3
PLK2
RBL1
SIRT1
SLC30A10
TBX2
TERF2
TERT
TWIST1
YBX1
ZKSCAN3

## Sheet: GO_BP_4
GO_BP_oncogene_induced_cell_senescence
HMGA1
HMGA2
PML
SPI1

## Sheet: GO_BP_5
GO_BP_oxidative_stress_induced_premature_senescence
TP53
ARNTL
PLA2R1
WNT16

## Sheet: GO_BP_6
GO_BP_positive_regulation_of_cellular_senescence
B2M
KIR2DL4
YPEL3
PAWR
CGAS
ABI3
SIRT1
EEF1E1
ARG2
HLA-G

## Sheet: GO_BP_7
GO_BP_regulation_of_cellular_senescence
TERF2
NEK6
B2M
BCL6
VASH1
NEK4
KIR2DL4
TP53
YPEL3
ZNF277
SLC30A10
ZKSCAN3
NUAK1
PAWR
TERT
BMPR1A
PNPT1
CDK6
CGAS
PLK2
RSL1D1
MAP3K3
RBL1
ARNTL
TBX2
FBXO5
TWIST1
YBX1
AKT3
ABI3
HMGA2
ING2
ZMPSTE24
SIRT1
EEF1E1
ABL1
ARG2
HLA-G

## Sheet: GO_BP_8
GO_BP_replicative_senescence
ROMO1
ATR
MME
TP53
ERCC1
WRN
CHEK1
TERT
CTC1
ATM
CHEK2
CDKN1A
PLA2R1
WNT16
CDKN2A
SERPINE1

[truncated: 20 more sheets: GO_BP_9, Reactome_1, Reactome_2, Reactome_3, Reactome_4, Reactome_5, GSEA_1, GSEA_2, GSEA_3, GSEA_4, GSEA_5, GSEA_6, GSEA_7, GSEA_8, GSEA_9, GSEA_10, GSEA_11, GSEA_12, csgene, Cellage]
