# Supplementary material for: Proteasome-dependent senescent tumor cells mediate immunosuppression through CCL20 secretion and M2 polarization in pancreatic ductal adenocarcinoma
Source: Front Immunol. 2023 Jun 15;14:1216376. doi: 10.3389/fimmu.2023.1216376 (PMC10310997; doi:10.3389/fimmu.2023.1216376)
Supplement: Supplementary file 1 [file DataSheet_1.zip › Supplementary Materials/Table S4.xlsx]

## Sheet: Table S4
	source	target	ligand	receptor	prob	pval	interaction_name	interaction_name_2	pathway_name	annotation	evidence
1	CCL20_High	c12	GDF15	TGFBR2	0.00118502	0	GDF15_TGFBR2	GDF15 - TGFBR2	GDF	Secreted Signaling	KEGG: hsa04350
2	CCL20_High	CCL20_High	GDF15	TGFBR2	0.00118502	0	GDF15_TGFBR2	GDF15 - TGFBR2	GDF	Secreted Signaling	KEGG: hsa04350
3	c0	CCL20_High	INS	INSR	0.00709538	0	INS_INSSR	INS - INSSR	INSULIN	Secreted Signaling	KEGG: hsa04911; PMID: 24633815
4	c10	CCL20_High	INS	INSR	0.0164554	0	INS_INSSR	INS - INSSR	INSULIN	Secreted Signaling	KEGG: hsa04911; PMID: 24633815
5	c12	CCL20_High	INS	INSR	0.00662125	0	INS_INSSR	INS - INSSR	INSULIN	Secreted Signaling	KEGG: hsa04911; PMID: 24633815
6	c6	CCL20_High	INS	INSR	0.00804229	0	INS_INSSR	INS - INSSR	INSULIN	Secreted Signaling	KEGG: hsa04911; PMID: 24633815
7	c8	CCL20_High	INS	INSR	0.00801639	0	INS_INSSR	INS - INSSR	INSULIN	Secreted Signaling	KEGG: hsa04911; PMID: 24633815
8	c9	CCL20_High	INS	INSR	0.00728937	0	INS_INSSR	INS - INSSR	INSULIN	Secreted Signaling	KEGG: hsa04911; PMID: 24633815
9	CCL20_Low	CCL20_High	INS	INSR	0.00575772	0	INS_INSSR	INS - INSSR	INSULIN	Secreted Signaling	KEGG: hsa04911; PMID: 24633815
10	c0	CCL20_Low	INS	INSR	0.00709538	0	INS_INSSR	INS - INSSR	INSULIN	Secreted Signaling	KEGG: hsa04911; PMID: 24633815
11	c10	CCL20_Low	INS	INSR	0.0164554	0	INS_INSSR	INS - INSSR	INSULIN	Secreted Signaling	KEGG: hsa04911; PMID: 24633815
12	c12	CCL20_Low	INS	INSR	0.00662125	0.01	INS_INSSR	INS - INSSR	INSULIN	Secreted Signaling	KEGG: hsa04911; PMID: 24633815
13	c6	CCL20_Low	INS	INSR	0.00804229	0	INS_INSSR	INS - INSSR	INSULIN	Secreted Signaling	KEGG: hsa04911; PMID: 24633815
14	c8	CCL20_Low	INS	INSR	0.00801639	0	INS_INSSR	INS - INSSR	INSULIN	Secreted Signaling	KEGG: hsa04911; PMID: 24633815
15	c9	CCL20_Low	INS	INSR	0.00728937	0	INS_INSSR	INS - INSSR	INSULIN	Secreted Signaling	KEGG: hsa04911; PMID: 24633815
16	CCL20_Low	CCL20_Low	INS	INSR	0.00575772	0	INS_INSSR	INS - INSSR	INSULIN	Secreted Signaling	KEGG: hsa04911; PMID: 24633815
17	c11	c3	CCL5	CCR1	0.00118502	0	CCL5_CCR1	CCL5 - CCR1	CCL	Secreted Signaling	KEGG: hsa04060
18	c11	c5	CCL5	CCR1	0.00118502	0	CCL5_CCR1	CCL5 - CCR1	CCL	Secreted Signaling	KEGG: hsa04060
19	c10	c3	CCL3	CCR1	0.00187691	0	CCL3_CCR1	CCL3 - CCR1	CCL	Secreted Signaling	KEGG: hsa04060
20	c2	c3	CCL3	CCR1	0.00980281	0	CCL3_CCR1	CCL3 - CCR1	CCL	Secreted Signaling	KEGG: hsa04060
21	c3	c3	CCL3	CCR1	0.00187691	0	CCL3_CCR1	CCL3 - CCR1	CCL	Secreted Signaling	KEGG: hsa04060
22	c5	c3	CCL3	CCR1	0.00187691	0	CCL3_CCR1	CCL3 - CCR1	CCL	Secreted Signaling	KEGG: hsa04060
23	c9	c3	CCL3	CCR1	0.00187691	0	CCL3_CCR1	CCL3 - CCR1	CCL	Secreted Signaling	KEGG: hsa04060
24	c10	c5	CCL3	CCR1	0.00187691	0	CCL3_CCR1	CCL3 - CCR1	CCL	Secreted Signaling	KEGG: hsa04060
25	c2	c5	CCL3	CCR1	0.00980281	0	CCL3_CCR1	CCL3 - CCR1	CCL	Secreted Signaling	KEGG: hsa04060
26	c3	c5	CCL3	CCR1	0.00187691	0	CCL3_CCR1	CCL3 - CCR1	CCL	Secreted Signaling	KEGG: hsa04060
27	c5	c5	CCL3	CCR1	0.00187691	0	CCL3_CCR1	CCL3 - CCR1	CCL	Secreted Signaling	KEGG: hsa04060
28	c9	c5	CCL3	CCR1	0.00187691	0	CCL3_CCR1	CCL3 - CCR1	CCL	Secreted Signaling	KEGG: hsa04060
29	c10	c3	CCL3L1	CCR1	0.00118502	0	CCL3L1_CCR1	CCL3L1 - CCR1	CCL	Secreted Signaling	KEGG: hsa04060
30	c2	c3	CCL3L1	CCR1	0.00589713	0	CCL3L1_CCR1	CCL3L1 - CCR1	CCL	Secreted Signaling	KEGG: hsa04060
31	c10	c5	CCL3L1	CCR1	0.00118502	0	CCL3L1_CCR1	CCL3L1 - CCR1	CCL	Secreted Signaling	KEGG: hsa04060
32	c2	c5	CCL3L1	CCR1	0.00589713	0	CCL3L1_CCR1	CCL3L1 - CCR1	CCL	Secreted Signaling	KEGG: hsa04060
33	c5	c3	CCL7	CCR1	0.00187691	0	CCL7_CCR1	CCL7 - CCR1	CCL	Secreted Signaling	KEGG: hsa04060
34	c5	c5	CCL7	CCR1	0.00187691	0	CCL7_CCR1	CCL7 - CCR1	CCL	Secreted Signaling	KEGG: hsa04060
35	c13	c13	CCL19	CCR7	0.0157754	0	CCL19_CCR7	CCL19 - CCR7	CCL	Secreted Signaling	KEGG: hsa04060
36	c2	c0	MIF	CD74_CXCR4	0.0443787	0	MIF_CD74_CXCR4	MIF - (CD74+CXCR4)	MIF	Secreted Signaling	PMID: 29637711; PMID: 24760155
37	c3	c0	MIF	CD74_CXCR4	0.0664166	0	MIF_CD74_CXCR4	MIF - (CD74+CXCR4)	MIF	Secreted Signaling	PMID: 29637711; PMID: 24760155
38	c5	c0	MIF	CD74_CXCR4	0.0443787	0	MIF_CD74_CXCR4	MIF - (CD74+CXCR4)	MIF	Secreted Signaling	PMID: 29637711; PMID: 24760155
39	c6	c0	MIF	CD74_CXCR4	0.0492634	0	MIF_CD74_CXCR4	MIF - (CD74+CXCR4)	MIF	Secreted Signaling	PMID: 29637711; PMID: 24760155
40	c7	c0	MIF	CD74_CXCR4	0.0443787	0	MIF_CD74_CXCR4	MIF - (CD74+CXCR4)	MIF	Secreted Signaling	PMID: 29637711; PMID: 24760155
41	CCL20_High	c0	MIF	CD74_CXCR4	0.0894653	0	MIF_CD74_CXCR4	MIF - (CD74+CXCR4)	MIF	Secreted Signaling	PMID: 29637711; PMID: 24760155
42	CCL20_Low	c0	MIF	CD74_CXCR4	0.0804622	0	MIF_CD74_CXCR4	MIF - (CD74+CXCR4)	MIF	Secreted Signaling	PMID: 29637711; PMID: 24760155
43	c2	c1	MIF	CD74_CXCR4	0.0285482	0	MIF_CD74_CXCR4	MIF - (CD74+CXCR4)	MIF	Secreted Signaling	PMID: 29637711; PMID: 24760155
44	c3	c1	MIF	CD74_CXCR4	0.0430792	0	MIF_CD74_CXCR4	MIF - (CD74+CXCR4)	MIF	Secreted Signaling	PMID: 29637711; PMID: 24760155
45	c5	c1	MIF	CD74_CXCR4	0.0285482	0	MIF_CD74_CXCR4	MIF - (CD74+CXCR4)	MIF	Secreted Signaling	PMID: 29637711; PMID: 24760155
46	c6	c1	MIF	CD74_CXCR4	0.0317484	0	MIF_CD74_CXCR4	MIF - (CD74+CXCR4)	MIF	Secreted Signaling	PMID: 29637711; PMID: 24760155
47	c7	c1	MIF	CD74_CXCR4	0.0285482	0	MIF_CD74_CXCR4	MIF - (CD74+CXCR4)	MIF	Secreted Signaling	PMID: 29637711; PMID: 24760155
48	CCL20_High	c1	MIF	CD74_CXCR4	0.0585369	0	MIF_CD74_CXCR4	MIF - (CD74+CXCR4)	MIF	Secreted Signaling	PMID: 29637711; PMID: 24760155
49	CCL20_Low	c1	MIF	CD74_CXCR4	0.0524669	0	MIF_CD74_CXCR4	MIF - (CD74+CXCR4)	MIF	Secreted Signaling	PMID: 29637711; PMID: 24760155
50	c2	c10	MIF	CD74_CXCR4	0.0362594	0	MIF_CD74_CXCR4	MIF - (CD74+CXCR4)	MIF	Secreted Signaling	PMID: 29637711; PMID: 24760155
51	c3	c10	MIF	CD74_CXCR4	0.0544952	0	MIF_CD74_CXCR4	MIF - (CD74+CXCR4)	MIF	Secreted Signaling	PMID: 29637711; PMID: 24760155
52	c5	c10	MIF	CD74_CXCR4	0.0362594	0	MIF_CD74_CXCR4	MIF - (CD74+CXCR4)	MIF	Secreted Signaling	PMID: 29637711; PMID: 24760155
53	c6	c10	MIF	CD74_CXCR4	0.0402881	0	MIF_CD74_CXCR4	MIF - (CD74+CXCR4)	MIF	Secreted Signaling	PMID: 29637711; PMID: 24760155
54	c7	c10	MIF	CD74_CXCR4	0.0362594	0	MIF_CD74_CXCR4	MIF - (CD74+CXCR4)	MIF	Secreted Signaling	PMID: 29637711; PMID: 24760155
55	CCL20_High	c10	MIF	CD74_CXCR4	0.0737335	0	MIF_CD74_CXCR4	MIF - (CD74+CXCR4)	MIF	Secreted Signaling	PMID: 29637711; PMID: 24760155
56	CCL20_Low	c10	MIF	CD74_CXCR4	0.0661985	0	MIF_CD74_CXCR4	MIF - (CD74+CXCR4)	MIF	Secreted Signaling	PMID: 29637711; PMID: 24760155
57	c2	c11	MIF	CD74_CXCR4	0.0487745	0	MIF_CD74_CXCR4	MIF - (CD74+CXCR4)	MIF	Secreted Signaling	PMID: 29637711; PMID: 24760155
58	c3	c11	MIF	CD74_CXCR4	0.0728289	0	MIF_CD74_CXCR4	MIF - (CD74+CXCR4)	MIF	Secreted Signaling	PMID: 29637711; PMID: 24760155
59	c5	c11	MIF	CD74_CXCR4	0.0487745	0	MIF_CD74_CXCR4	MIF - (CD74+CXCR4)	MIF	Secreted Signaling	PMID: 29637711; PMID: 24760155
60	c6	c11	MIF	CD74_CXCR4	0.0541156	0	MIF_CD74_CXCR4	MIF - (CD74+CXCR4)	MIF	Secreted Signaling	PMID: 29637711; PMID: 24760155
61	c7	c11	MIF	CD74_CXCR4	0.0487745	0	MIF_CD74_CXCR4	MIF - (CD74+CXCR4)	MIF	Secreted Signaling	PMID: 29637711; PMID: 24760155
62	CCL20_High	c11	MIF	CD74_CXCR4	0.0978696	0	MIF_CD74_CXCR4	MIF - (CD74+CXCR4)	MIF	Secreted Signaling	PMID: 29637711; PMID: 24760155
63	CCL20_Low	c11	MIF	CD74_CXCR4	0.0881026	0	MIF_CD74_CXCR4	MIF - (CD74+CXCR4)	MIF	Secreted Signaling	PMID: 29637711; PMID: 24760155
64	c2	c12	MIF	CD74_CXCR4	0.0310729	0	MIF_CD74_CXCR4	MIF - (CD74+CXCR4)	MIF	Secreted Signaling	PMID: 29637711; PMID: 24760155
65	c3	c12	MIF	CD74_CXCR4	0.046827	0	MIF_CD74_CXCR4	MIF - (CD74+CXCR4)	MIF	Secreted Signaling	PMID: 29637711; PMID: 24760155
66	c5	c12	MIF	CD74_CXCR4	0.0310729	0	MIF_CD74_CXCR4	MIF - (CD74+CXCR4)	MIF	Secreted Signaling	PMID: 29637711; PMID: 24760155
67	c6	c12	MIF	CD74_CXCR4	0.0345459	0	MIF_CD74_CXCR4	MIF - (CD74+CXCR4)	MIF	Secreted Signaling	PMID: 29637711; PMID: 24760155
68	c7	c12	MIF	CD74_CXCR4	0.0310729	0	MIF_CD74_CXCR4	MIF - (CD74+CXCR4)	MIF	Secreted Signaling	PMID: 29637711; PMID: 24760155
69	CCL20_High	c12	MIF	CD74_CXCR4	0.0635401	0	MIF_CD74_CXCR4	MIF - (CD74+CXCR4)	MIF	Secreted Signaling	PMID: 29637711; PMID: 24760155
70	CCL20_Low	c12	MIF	CD74_CXCR4	0.0569827	0	MIF_CD74_CXCR4	MIF - (CD74+CXCR4)	MIF	Secreted Signaling	PMID: 29637711; PMID: 24760155
71	c2	c13	MIF	CD74_CXCR4	0.0488731	0	MIF_CD74_CXCR4	MIF - (CD74+CXCR4)	MIF	Secreted Signaling	PMID: 29637711; PMID: 24760155
72	c3	c13	MIF	CD74_CXCR4	0.0729723	0	MIF_CD74_CXCR4	MIF - (CD74+CXCR4)	MIF	Secreted Signaling	PMID: 29637711; PMID: 24760155
73	c5	c13	MIF	CD74_CXCR4	0.0488731	0	MIF_CD74_CXCR4	MIF - (CD74+CXCR4)	MIF	Secreted Signaling	PMID: 29637711; PMID: 24760155
74	c6	c13	MIF	CD74_CXCR4	0.0542244	0	MIF_CD74_CXCR4	MIF - (CD74+CXCR4)	MIF	Secreted Signaling	PMID: 29637711; PMID: 24760155
75	c7	c13	MIF	CD74_CXCR4	0.0488731	0	MIF_CD74_CXCR4	MIF - (CD74+CXCR4)	MIF	Secreted Signaling	PMID: 29637711; PMID: 24760155
76	CCL20_High	c13	MIF	CD74_CXCR4	0.0980571	0	MIF_CD74_CXCR4	MIF - (CD74+CXCR4)	MIF	Secreted Signaling	PMID: 29637711; PMID: 24760155
77	CCL20_Low	c13	MIF	CD74_CXCR4	0.0882733	0	MIF_CD74_CXCR4	MIF - (CD74+CXCR4)	MIF	Secreted Signaling	PMID: 29637711; PMID: 24760155
78	c2	c2	MIF	CD74_CXCR4	0.0333285	0	MIF_CD74_CXCR4	MIF - (CD74+CXCR4)	MIF	Secreted Signaling	PMID: 29637711; PMID: 24760155
79	c3	c2	MIF	CD74_CXCR4	0.0501671	0	MIF_CD74_CXCR4	MIF - (CD74+CXCR4)	MIF	Secreted Signaling	PMID: 29637711; PMID: 24760155
80	c5	c2	MIF	CD74_CXCR4	0.0333285	0	MIF_CD74_CXCR4	MIF - (CD74+CXCR4)	MIF	Secreted Signaling	PMID: 29637711; PMID: 24760155
81	c6	c2	MIF	CD74_CXCR4	0.0370441	0	MIF_CD74_CXCR4	MIF - (CD74+CXCR4)	MIF	Secreted Signaling	PMID: 29637711; PMID: 24760155
82	c7	c2	MIF	CD74_CXCR4	0.0333285	0	MIF_CD74_CXCR4	MIF - (CD74+CXCR4)	MIF	Secreted Signaling	PMID: 29637711; PMID: 24760155
83	CCL20_High	c2	MIF	CD74_CXCR4	0.0679873	0	MIF_CD74_CXCR4	MIF - (CD74+CXCR4)	MIF	Secreted Signaling	PMID: 29637711; PMID: 24760155
84	CCL20_Low	c2	MIF	CD74_CXCR4	0.0610008	0	MIF_CD74_CXCR4	MIF - (CD74+CXCR4)	MIF	Secreted Signaling	PMID: 29637711; PMID: 24760155
85	c3	c3	MIF	CD74_CXCR4	0.0304776	0	MIF_CD74_CXCR4	MIF - (CD74+CXCR4)	MIF	Secreted Signaling	PMID: 29637711; PMID: 24760155
86	CCL20_High	c3	MIF	CD74_CXCR4	0.0416102	0	MIF_CD74_CXCR4	MIF - (CD74+CXCR4)	MIF	Secreted Signaling	PMID: 29637711; PMID: 24760155
87	CCL20_Low	c3	MIF	CD74_CXCR4	0.0372261	0	MIF_CD74_CXCR4	MIF - (CD74+CXCR4)	MIF	Secreted Signaling	PMID: 29637711; PMID: 24760155
88	c2	c4	MIF	CD74_CXCR4	0.0338279	0	MIF_CD74_CXCR4	MIF - (CD74+CXCR4)	MIF	Secreted Signaling	PMID: 29637711; PMID: 24760155
89	c3	c4	MIF	CD74_CXCR4	0.0509055	0	MIF_CD74_CXCR4	MIF - (CD74+CXCR4)	MIF	Secreted Signaling	PMID: 29637711; PMID: 24760155
90	c5	c4	MIF	CD74_CXCR4	0.0338279	0	MIF_CD74_CXCR4	MIF - (CD74+CXCR4)	MIF	Secreted Signaling	PMID: 29637711; PMID: 24760155
91	c6	c4	MIF	CD74_CXCR4	0.037597	0	MIF_CD74_CXCR4	MIF - (CD74+CXCR4)	MIF	Secreted Signaling	PMID: 29637711; PMID: 24760155
92	c7	c4	MIF	CD74_CXCR4	0.0338279	0	MIF_CD74_CXCR4	MIF - (CD74+CXCR4)	MIF	Secreted Signaling	PMID: 29637711; PMID: 24760155
93	CCL20_High	c4	MIF	CD74_CXCR4	0.068969	0	MIF_CD74_CXCR4	MIF - (CD74+CXCR4)	MIF	Secreted Signaling	PMID: 29637711; PMID: 24760155
94	CCL20_Low	c4	MIF	CD74_CXCR4	0.0618884	0	MIF_CD74_CXCR4	MIF - (CD74+CXCR4)	MIF	Secreted Signaling	PMID: 29637711; PMID: 24760155
95	c3	c5	MIF	CD74_CXCR4	0.0253191	0	MIF_CD74_CXCR4	MIF - (CD74+CXCR4)	MIF	Secreted Signaling	PMID: 29637711; PMID: 24760155
96	CCL20_High	c5	MIF	CD74_CXCR4	0.0346348	0	MIF_CD74_CXCR4	MIF - (CD74+CXCR4)	MIF	Secreted Signaling	PMID: 29637711; PMID: 24760155
97	CCL20_Low	c5	MIF	CD74_CXCR4	0.0309618	0	MIF_CD74_CXCR4	MIF - (CD74+CXCR4)	MIF	Secreted Signaling	PMID: 29637711; PMID: 24760155
98	c2	c7	MIF	CD74_CXCR4	0.0361606	0	MIF_CD74_CXCR4	MIF - (CD74+CXCR4)	MIF	Secreted Signaling	PMID: 29637711; PMID: 24760155
99	c3	c7	MIF	CD74_CXCR4	0.0543496	0	MIF_CD74_CXCR4	MIF - (CD74+CXCR4)	MIF	Secreted Signaling	PMID: 29637711; PMID: 24760155
100	c5	c7	MIF	CD74_CXCR4	0.0361606	0	MIF_CD74_CXCR4	MIF - (CD74+CXCR4)	MIF	Secreted Signaling	PMID: 29637711; PMID: 24760155
101	c6	c7	MIF	CD74_CXCR4	0.0401788	0	MIF_CD74_CXCR4	MIF - (CD74+CXCR4)	MIF	Secreted Signaling	PMID: 29637711; PMID: 24760155
102	c7	c7	MIF	CD74_CXCR4	0.0361606	0	MIF_CD74_CXCR4	MIF - (CD74+CXCR4)	MIF	Secreted Signaling	PMID: 29637711; PMID: 24760155
103	CCL20_High	c7	MIF	CD74_CXCR4	0.0735405	0	MIF_CD74_CXCR4	MIF - (CD74+CXCR4)	MIF	Secreted Signaling	PMID: 29637711; PMID: 24760155
104	CCL20_Low	c7	MIF	CD74_CXCR4	0.0660238	0	MIF_CD74_CXCR4	MIF - (CD74+CXCR4)	MIF	Secreted Signaling	PMID: 29637711; PMID: 24760155
105	c2	c9	MIF	CD74_CXCR4	0.0410589	0	MIF_CD74_CXCR4	MIF - (CD74+CXCR4)	MIF	Secreted Signaling	PMID: 29637711; PMID: 24760155
106	c3	c9	MIF	CD74_CXCR4	0.0615543	0	MIF_CD74_CXCR4	MIF - (CD74+CXCR4)	MIF	Secreted Signaling	PMID: 29637711; PMID: 24760155
107	c5	c9	MIF	CD74_CXCR4	0.0410589	0	MIF_CD74_CXCR4	MIF - (CD74+CXCR4)	MIF	Secreted Signaling	PMID: 29637711; PMID: 24760155
108	c6	c9	MIF	CD74_CXCR4	0.0455956	0	MIF_CD74_CXCR4	MIF - (CD74+CXCR4)	MIF	Secreted Signaling	PMID: 29637711; PMID: 24760155
109	c7	c9	MIF	CD74_CXCR4	0.0410589	0	MIF_CD74_CXCR4	MIF - (CD74+CXCR4)	MIF	Secreted Signaling	PMID: 29637711; PMID: 24760155
110	CCL20_High	c9	MIF	CD74_CXCR4	0.0830657	0	MIF_CD74_CXCR4	MIF - (CD74+CXCR4)	MIF	Secreted Signaling	PMID: 29637711; PMID: 24760155
111	CCL20_Low	c9	MIF	CD74_CXCR4	0.0746539	0	MIF_CD74_CXCR4	MIF - (CD74+CXCR4)	MIF	Secreted Signaling	PMID: 29637711; PMID: 24760155
112	c3	c1	MIF	CD74_CD44	0.0430792	0	MIF_CD74_CD44	MIF - (CD74+CD44)	MIF	Secreted Signaling	PMID: 29637711; PMID: 26175090
113	CCL20_High	c1	MIF	CD74_CD44	0.0585369	0	MIF_CD74_CD44	MIF - (CD74+CD44)	MIF	Secreted Signaling	PMID: 29637711; PMID: 26175090
114	CCL20_Low	c1	MIF	CD74_CD44	0.0524669	0	MIF_CD74_CD44	MIF - (CD74+CD44)	MIF	Secreted Signaling	PMID: 29637711; PMID: 26175090
115	c3	c2	MIF	CD74_CD44	0.0476205	0	MIF_CD74_CD44	MIF - (CD74+CD44)	MIF	Secreted Signaling	PMID: 29637711; PMID: 26175090
116	CCL20_High	c2	MIF	CD74_CD44	0.0645977	0	MIF_CD74_CD44	MIF - (CD74+CD44)	MIF	Secreted Signaling	PMID: 29637711; PMID: 26175090
117	CCL20_Low	c2	MIF	CD74_CD44	0.0579379	0	MIF_CD74_CD44	MIF - (CD74+CD44)	MIF	Secreted Signaling	PMID: 29637711; PMID: 26175090
118	c3	c3	MIF	CD74_CD44	0.0451434	0	MIF_CD74_CD44	MIF - (CD74+CD44)	MIF	Secreted Signaling	PMID: 29637711; PMID: 26175090
119	CCL20_High	c3	MIF	CD74_CD44	0.0612943	0	MIF_CD74_CD44	MIF - (CD74+CD44)	MIF	Secreted Signaling	PMID: 29637711; PMID: 26175090
120	CCL20_Low	c3	MIF	CD74_CD44	0.0549551	0	MIF_CD74_CD44	MIF - (CD74+CD44)	MIF	Secreted Signaling	PMID: 29637711; PMID: 26175090
121	c3	c5	MIF	CD74_CD44	0.0468788	0	MIF_CD74_CD44	MIF - (CD74+CD44)	MIF	Secreted Signaling	PMID: 29637711; PMID: 26175090
122	CCL20_High	c5	MIF	CD74_CD44	0.0636092	0	MIF_CD74_CD44	MIF - (CD74+CD44)	MIF	Secreted Signaling	PMID: 29637711; PMID: 26175090
123	CCL20_Low	c5	MIF	CD74_CD44	0.0570451	0	MIF_CD74_CD44	MIF - (CD74+CD44)	MIF	Secreted Signaling	PMID: 29637711; PMID: 26175090
124	CCL20_High	c9	MIF	CD74_CD44	0.0477635	0	MIF_CD74_CD44	MIF - (CD74+CD44)	MIF	Secreted Signaling	PMID: 29637711; PMID: 26175090
125	CCL20_High	CCL20_High	MIF	CD74_CD44	0.0522171	0	MIF_CD74_CD44	MIF - (CD74+CD44)	MIF	Secreted Signaling	PMID: 29637711; PMID: 26175090
126	CCL20_Low	CCL20_High	MIF	CD74_CD44	0.0467699	0	MIF_CD74_CD44	MIF - (CD74+CD44)	MIF	Secreted Signaling	PMID: 29637711; PMID: 26175090
127	CCL20_High	CCL20_Low	MIF	CD74_CD44	0.0503634	0	MIF_CD74_CD44	MIF - (CD74+CD44)	MIF	Secreted Signaling	PMID: 29637711; PMID: 26175090
128	CCL20_Low	CCL20_Low	MIF	CD74_CD44	0.0451004	0	MIF_CD74_CD44	MIF - (CD74+CD44)	MIF	Secreted Signaling	PMID: 29637711; PMID: 26175090
129	c2	c0	SPP1	CD44	0.00881019	0	SPP1_CD44	SPP1 - CD44	SPP1	Secreted Signaling	PMID: 21907263
130	c3	c0	SPP1	CD44	0.0260485	0	SPP1_CD44	SPP1 - CD44	SPP1	Secreted Signaling	PMID: 21907263
131	c5	c0	SPP1	CD44	0.00959993	0.01	SPP1_CD44	SPP1 - CD44	SPP1	Secreted Signaling	PMID: 21907263
132	c0	c1	SPP1	CD44	0.0150188	0	SPP1_CD44	SPP1 - CD44	SPP1	Secreted Signaling	PMID: 21907263
133	c1	c1	SPP1	CD44	0.0125991	0	SPP1_CD44	SPP1 - CD44	SPP1	Secreted Signaling	PMID: 21907263
134	c10	c1	SPP1	CD44	0.0221346	0	SPP1_CD44	SPP1 - CD44	SPP1	Secreted Signaling	PMID: 21907263
135	c12	c1	SPP1	CD44	0.0191281	0	SPP1_CD44	SPP1 - CD44	SPP1	Secreted Signaling	PMID: 21907263
136	c2	c1	SPP1	CD44	0.0308809	0	SPP1_CD44	SPP1 - CD44	SPP1	Secreted Signaling	PMID: 21907263
137	c3	c1	SPP1	CD44	0.0874917	0	SPP1_CD44	SPP1 - CD44	SPP1	Secreted Signaling	PMID: 21907263
138	c4	c1	SPP1	CD44	0.0208236	0	SPP1_CD44	SPP1 - CD44	SPP1	Secreted Signaling	PMID: 21907263
139	c5	c1	SPP1	CD44	0.033582	0	SPP1_CD44	SPP1 - CD44	SPP1	Secreted Signaling	PMID: 21907263
140	c6	c1	SPP1	CD44	0.0200373	0	SPP1_CD44	SPP1 - CD44	SPP1	Secreted Signaling	PMID: 21907263
141	c7	c1	SPP1	CD44	0.00944347	0.02	SPP1_CD44	SPP1 - CD44	SPP1	Secreted Signaling	PMID: 21907263
142	c9	c1	SPP1	CD44	0.021516	0	SPP1_CD44	SPP1 - CD44	SPP1	Secreted Signaling	PMID: 21907263
143	c2	c11	SPP1	CD44	0.00881019	0	SPP1_CD44	SPP1 - CD44	SPP1	Secreted Signaling	PMID: 21907263
144	c3	c11	SPP1	CD44	0.0260485	0	SPP1_CD44	SPP1 - CD44	SPP1	Secreted Signaling	PMID: 21907263
145	c5	c11	SPP1	CD44	0.00959993	0.01	SPP1_CD44	SPP1 - CD44	SPP1	Secreted Signaling	PMID: 21907263
146	c2	c12	SPP1	CD44	0.00881019	0	SPP1_CD44	SPP1 - CD44	SPP1	Secreted Signaling	PMID: 21907263
147	c3	c12	SPP1	CD44	0.0260485	0	SPP1_CD44	SPP1 - CD44	SPP1	Secreted Signaling	PMID: 21907263
148	c5	c12	SPP1	CD44	0.00959993	0.01	SPP1_CD44	SPP1 - CD44	SPP1	Secreted Signaling	PMID: 21907263
149	c2	c13	SPP1	CD44	0.00881019	0	SPP1_CD44	SPP1 - CD44	SPP1	Secreted Signaling	PMID: 21907263
150	c3	c13	SPP1	CD44	0.0260485	0	SPP1_CD44	SPP1 - CD44	SPP1	Secreted Signaling	PMID: 21907263
151	c5	c13	SPP1	CD44	0.00959993	0	SPP1_CD44	SPP1 - CD44	SPP1	Secreted Signaling	PMID: 21907263
152	c0	c2	SPP1	CD44	0.0150188	0	SPP1_CD44	SPP1 - CD44	SPP1	Secreted Signaling	PMID: 21907263
153	c1	c2	SPP1	CD44	0.0125991	0	SPP1_CD44	SPP1 - CD44	SPP1	Secreted Signaling	PMID: 21907263
154	c10	c2	SPP1	CD44	0.0221346	0	SPP1_CD44	SPP1 - CD44	SPP1	Secreted Signaling	PMID: 21907263
155	c12	c2	SPP1	CD44	0.0191281	0	SPP1_CD44	SPP1 - CD44	SPP1	Secreted Signaling	PMID: 21907263
156	c2	c2	SPP1	CD44	0.0308809	0	SPP1_CD44	SPP1 - CD44	SPP1	Secreted Signaling	PMID: 21907263
157	c3	c2	SPP1	CD44	0.0874917	0	SPP1_CD44	SPP1 - CD44	SPP1	Secreted Signaling	PMID: 21907263
158	c4	c2	SPP1	CD44	0.0208236	0	SPP1_CD44	SPP1 - CD44	SPP1	Secreted Signaling	PMID: 21907263
159	c5	c2	SPP1	CD44	0.033582	0	SPP1_CD44	SPP1 - CD44	SPP1	Secreted Signaling	PMID: 21907263
160	c6	c2	SPP1	CD44	0.0200373	0	SPP1_CD44	SPP1 - CD44	SPP1	Secreted Signaling	PMID: 21907263
161	c7	c2	SPP1	CD44	0.00944347	0.02	SPP1_CD44	SPP1 - CD44	SPP1	Secreted Signaling	PMID: 21907263
162	c9	c2	SPP1	CD44	0.021516	0	SPP1_CD44	SPP1 - CD44	SPP1	Secreted Signaling	PMID: 21907263
163	c0	c3	SPP1	CD44	0.0150188	0	SPP1_CD44	SPP1 - CD44	SPP1	Secreted Signaling	PMID: 21907263
164	c1	c3	SPP1	CD44	0.0125991	0	SPP1_CD44	SPP1 - CD44	SPP1	Secreted Signaling	PMID: 21907263
165	c10	c3	SPP1	CD44	0.0221346	0	SPP1_CD44	SPP1 - CD44	SPP1	Secreted Signaling	PMID: 21907263
166	c12	c3	SPP1	CD44	0.0191281	0	SPP1_CD44	SPP1 - CD44	SPP1	Secreted Signaling	PMID: 21907263
167	c2	c3	SPP1	CD44	0.0308809	0	SPP1_CD44	SPP1 - CD44	SPP1	Secreted Signaling	PMID: 21907263
168	c3	c3	SPP1	CD44	0.0874917	0	SPP1_CD44	SPP1 - CD44	SPP1	Secreted Signaling	PMID: 21907263
169	c4	c3	SPP1	CD44	0.0208236	0	SPP1_CD44	SPP1 - CD44	SPP1	Secreted Signaling	PMID: 21907263
170	c5	c3	SPP1	CD44	0.033582	0	SPP1_CD44	SPP1 - CD44	SPP1	Secreted Signaling	PMID: 21907263
171	c6	c3	SPP1	CD44	0.0200373	0	SPP1_CD44	SPP1 - CD44	SPP1	Secreted Signaling	PMID: 21907263
172	c7	c3	SPP1	CD44	0.00944347	0.02	SPP1_CD44	SPP1 - CD44	SPP1	Secreted Signaling	PMID: 21907263
173	c9	c3	SPP1	CD44	0.021516	0	SPP1_CD44	SPP1 - CD44	SPP1	Secreted Signaling	PMID: 21907263
174	c2	c4	SPP1	CD44	0.00881019	0	SPP1_CD44	SPP1 - CD44	SPP1	Secreted Signaling	PMID: 21907263
175	c3	c4	SPP1	CD44	0.0260485	0	SPP1_CD44	SPP1 - CD44	SPP1	Secreted Signaling	PMID: 21907263
176	c5	c4	SPP1	CD44	0.00959993	0.01	SPP1_CD44	SPP1 - CD44	SPP1	Secreted Signaling	PMID: 21907263
177	c0	c5	SPP1	CD44	0.0150188	0	SPP1_CD44	SPP1 - CD44	SPP1	Secreted Signaling	PMID: 21907263
178	c1	c5	SPP1	CD44	0.0125991	0	SPP1_CD44	SPP1 - CD44	SPP1	Secreted Signaling	PMID: 21907263
179	c10	c5	SPP1	CD44	0.0221346	0	SPP1_CD44	SPP1 - CD44	SPP1	Secreted Signaling	PMID: 21907263
180	c12	c5	SPP1	CD44	0.0191281	0	SPP1_CD44	SPP1 - CD44	SPP1	Secreted Signaling	PMID: 21907263
181	c2	c5	SPP1	CD44	0.0308809	0	SPP1_CD44	SPP1 - CD44	SPP1	Secreted Signaling	PMID: 21907263
182	c3	c5	SPP1	CD44	0.0874917	0	SPP1_CD44	SPP1 - CD44	SPP1	Secreted Signaling	PMID: 21907263
183	c4	c5	SPP1	CD44	0.0208236	0	SPP1_CD44	SPP1 - CD44	SPP1	Secreted Signaling	PMID: 21907263
184	c5	c5	SPP1	CD44	0.033582	0	SPP1_CD44	SPP1 - CD44	SPP1	Secreted Signaling	PMID: 21907263
185	c6	c5	SPP1	CD44	0.0200373	0	SPP1_CD44	SPP1 - CD44	SPP1	Secreted Signaling	PMID: 21907263
186	c7	c5	SPP1	CD44	0.00944347	0.02	SPP1_CD44	SPP1 - CD44	SPP1	Secreted Signaling	PMID: 21907263
187	c9	c5	SPP1	CD44	0.021516	0	SPP1_CD44	SPP1 - CD44	SPP1	Secreted Signaling	PMID: 21907263
188	c2	c6	SPP1	CD44	0.00881019	0	SPP1_CD44	SPP1 - CD44	SPP1	Secreted Signaling	PMID: 21907263
189	c3	c6	SPP1	CD44	0.0260485	0	SPP1_CD44	SPP1 - CD44	SPP1	Secreted Signaling	PMID: 21907263
190	c5	c6	SPP1	CD44	0.00959993	0.01	SPP1_CD44	SPP1 - CD44	SPP1	Secreted Signaling	PMID: 21907263
191	c2	c7	SPP1	CD44	0.00881019	0	SPP1_CD44	SPP1 - CD44	SPP1	Secreted Signaling	PMID: 21907263
192	c3	c7	SPP1	CD44	0.0260485	0	SPP1_CD44	SPP1 - CD44	SPP1	Secreted Signaling	PMID: 21907263
193	c5	c7	SPP1	CD44	0.00959993	0.01	SPP1_CD44	SPP1 - CD44	SPP1	Secreted Signaling	PMID: 21907263
194	c0	c8	SPP1	CD44	0.0150188	0	SPP1_CD44	SPP1 - CD44	SPP1	Secreted Signaling	PMID: 21907263
195	c1	c8	SPP1	CD44	0.0125991	0	SPP1_CD44	SPP1 - CD44	SPP1	Secreted Signaling	PMID: 21907263
196	c10	c8	SPP1	CD44	0.0221346	0	SPP1_CD44	SPP1 - CD44	SPP1	Secreted Signaling	PMID: 21907263
197	c12	c8	SPP1	CD44	0.0191281	0	SPP1_CD44	SPP1 - CD44	SPP1	Secreted Signaling	PMID: 21907263
198	c2	c8	SPP1	CD44	0.0308809	0	SPP1_CD44	SPP1 - CD44	SPP1	Secreted Signaling	PMID: 21907263
199	c3	c8	SPP1	CD44	0.0874917	0	SPP1_CD44	SPP1 - CD44	SPP1	Secreted Signaling	PMID: 21907263
200	c4	c8	SPP1	CD44	0.0208236	0	SPP1_CD44	SPP1 - CD44	SPP1	Secreted Signaling	PMID: 21907263
201	c5	c8	SPP1	CD44	0.033582	0	SPP1_CD44	SPP1 - CD44	SPP1	Secreted Signaling	PMID: 21907263
202	c6	c8	SPP1	CD44	0.0200373	0	SPP1_CD44	SPP1 - CD44	SPP1	Secreted Signaling	PMID: 21907263
203	c7	c8	SPP1	CD44	0.00944347	0.01	SPP1_CD44	SPP1 - CD44	SPP1	Secreted Signaling	PMID: 21907263
204	c9	c8	SPP1	CD44	0.021516	0	SPP1_CD44	SPP1 - CD44	SPP1	Secreted Signaling	PMID: 21907263
205	c0	c9	SPP1	CD44	0.00669615	0	SPP1_CD44	SPP1 - CD44	SPP1	Secreted Signaling	PMID: 21907263
206	c2	c9	SPP1	CD44	0.0138922	0	SPP1_CD44	SPP1 - CD44	SPP1	Secreted Signaling	PMID: 21907263
207	c3	c9	SPP1	CD44	0.0406662	0	SPP1_CD44	SPP1 - CD44	SPP1	Secreted Signaling	PMID: 21907263
208	c4	c9	SPP1	CD44	0.0093146	0	SPP1_CD44	SPP1 - CD44	SPP1	Secreted Signaling	PMID: 21907263
209	c5	c9	SPP1	CD44	0.0151306	0	SPP1_CD44	SPP1 - CD44	SPP1	Secreted Signaling	PMID: 21907263
210	c6	c9	SPP1	CD44	0.00895893	0.03	SPP1_CD44	SPP1 - CD44	SPP1	Secreted Signaling	PMID: 21907263
211	c9	c9	SPP1	CD44	0.0096281	0.02	SPP1_CD44	SPP1 - CD44	SPP1	Secreted Signaling	PMID: 21907263
212	c0	CCL20_High	SPP1	CD44	0.0150188	0	SPP1_CD44	SPP1 - CD44	SPP1	Secreted Signaling	PMID: 21907263
213	c1	CCL20_High	SPP1	CD44	0.0125991	0	SPP1_CD44	SPP1 - CD44	SPP1	Secreted Signaling	PMID: 21907263
214	c10	CCL20_High	SPP1	CD44	0.0221346	0	SPP1_CD44	SPP1 - CD44	SPP1	Secreted Signaling	PMID: 21907263
215	c12	CCL20_High	SPP1	CD44	0.0191281	0	SPP1_CD44	SPP1 - CD44	SPP1	Secreted Signaling	PMID: 21907263
216	c2	CCL20_High	SPP1	CD44	0.0308809	0	SPP1_CD44	SPP1 - CD44	SPP1	Secreted Signaling	PMID: 21907263
217	c3	CCL20_High	SPP1	CD44	0.0874917	0	SPP1_CD44	SPP1 - CD44	SPP1	Secreted Signaling	PMID: 21907263
218	c4	CCL20_High	SPP1	CD44	0.0208236	0	SPP1_CD44	SPP1 - CD44	SPP1	Secreted Signaling	PMID: 21907263
219	c5	CCL20_High	SPP1	CD44	0.033582	0	SPP1_CD44	SPP1 - CD44	SPP1	Secreted Signaling	PMID: 21907263
220	c6	CCL20_High	SPP1	CD44	0.0200373	0	SPP1_CD44	SPP1 - CD44	SPP1	Secreted Signaling	PMID: 21907263
221	c7	CCL20_High	SPP1	CD44	0.00944347	0.02	SPP1_CD44	SPP1 - CD44	SPP1	Secreted Signaling	PMID: 21907263
222	c9	CCL20_High	SPP1	CD44	0.021516	0	SPP1_CD44	SPP1 - CD44	SPP1	Secreted Signaling	PMID: 21907263
223	c0	CCL20_Low	SPP1	CD44	0.0150188	0	SPP1_CD44	SPP1 - CD44	SPP1	Secreted Signaling	PMID: 21907263
224	c1	CCL20_Low	SPP1	CD44	0.0125991	0	SPP1_CD44	SPP1 - CD44	SPP1	Secreted Signaling	PMID: 21907263
225	c10	CCL20_Low	SPP1	CD44	0.0221346	0	SPP1_CD44	SPP1 - CD44	SPP1	Secreted Signaling	PMID: 21907263
226	c12	CCL20_Low	SPP1	CD44	0.0191281	0	SPP1_CD44	SPP1 - CD44	SPP1	Secreted Signaling	PMID: 21907263
227	c2	CCL20_Low	SPP1	CD44	0.0308809	0	SPP1_CD44	SPP1 - CD44	SPP1	Secreted Signaling	PMID: 21907263
228	c3	CCL20_Low	SPP1	CD44	0.0874917	0	SPP1_CD44	SPP1 - CD44	SPP1	Secreted Signaling	PMID: 21907263
229	c4	CCL20_Low	SPP1	CD44	0.0208236	0	SPP1_CD44	SPP1 - CD44	SPP1	Secreted Signaling	PMID: 21907263
230	c5	CCL20_Low	SPP1	CD44	0.033582	0	SPP1_CD44	SPP1 - CD44	SPP1	Secreted Signaling	PMID: 21907263
231	c6	CCL20_Low	SPP1	CD44	0.0200373	0	SPP1_CD44	SPP1 - CD44	SPP1	Secreted Signaling	PMID: 21907263
232	c7	CCL20_Low	SPP1	CD44	0.00944347	0.02	SPP1_CD44	SPP1 - CD44	SPP1	Secreted Signaling	PMID: 21907263
233	c9	CCL20_Low	SPP1	CD44	0.021516	0	SPP1_CD44	SPP1 - CD44	SPP1	Secreted Signaling	PMID: 21907263
234	c0	CCL20_High	SPP1	ITGAV_ITGB1	0.00843481	0	SPP1_ITGAV_ITGB1	SPP1 - (ITGAV+ITGB1)	SPP1	Secreted Signaling	PMID: 21907263
235	c1	CCL20_High	SPP1	ITGAV_ITGB1	0.00706822	0	SPP1_ITGAV_ITGB1	SPP1 - (ITGAV+ITGB1)	SPP1	Secreted Signaling	PMID: 21907263
236	c10	CCL20_High	SPP1	ITGAV_ITGB1	0.0124706	0	SPP1_ITGAV_ITGB1	SPP1 - (ITGAV+ITGB1)	SPP1	Secreted Signaling	PMID: 21907263
237	c11	CCL20_High	SPP1	ITGAV_ITGB1	0.00236723	0	SPP1_ITGAV_ITGB1	SPP1 - (ITGAV+ITGB1)	SPP1	Secreted Signaling	PMID: 21907263
238	c12	CCL20_High	SPP1	ITGAV_ITGB1	0.0107623	0	SPP1_ITGAV_ITGB1	SPP1 - (ITGAV+ITGB1)	SPP1	Secreted Signaling	PMID: 21907263
239	c2	CCL20_High	SPP1	ITGAV_ITGB1	0.0174665	0	SPP1_ITGAV_ITGB1	SPP1 - (ITGAV+ITGB1)	SPP1	Secreted Signaling	PMID: 21907263
240	c3	CCL20_High	SPP1	ITGAV_ITGB1	0.0507744	0	SPP1_ITGAV_ITGB1	SPP1 - (ITGAV+ITGB1)	SPP1	Secreted Signaling	PMID: 21907263
241	c4	CCL20_High	SPP1	ITGAV_ITGB1	0.0117251	0	SPP1_ITGAV_ITGB1	SPP1 - (ITGAV+ITGB1)	SPP1	Secreted Signaling	PMID: 21907263
242	c5	CCL20_High	SPP1	ITGAV_ITGB1	0.0190173	0	SPP1_ITGAV_ITGB1	SPP1 - (ITGAV+ITGB1)	SPP1	Secreted Signaling	PMID: 21907263
243	c6	CCL20_High	SPP1	ITGAV_ITGB1	0.0112785	0	SPP1_ITGAV_ITGB1	SPP1 - (ITGAV+ITGB1)	SPP1	Secreted Signaling	PMID: 21907263
244	c7	CCL20_High	SPP1	ITGAV_ITGB1	0.00529046	0	SPP1_ITGAV_ITGB1	SPP1 - (ITGAV+ITGB1)	SPP1	Secreted Signaling	PMID: 21907263
245	c8	CCL20_High	SPP1	ITGAV_ITGB1	0.00706822	0	SPP1_ITGAV_ITGB1	SPP1 - (ITGAV+ITGB1)	SPP1	Secreted Signaling	PMID: 21907263
246	c9	CCL20_High	SPP1	ITGAV_ITGB1	0.0121188	0	SPP1_ITGAV_ITGB1	SPP1 - (ITGAV+ITGB1)	SPP1	Secreted Signaling	PMID: 21907263
247	CCL20_High	CCL20_High	SPP1	ITGAV_ITGB1	0.00236723	0	SPP1_ITGAV_ITGB1	SPP1 - (ITGAV+ITGB1)	SPP1	Secreted Signaling	PMID: 21907263
248	CCL20_Low	CCL20_High	SPP1	ITGAV_ITGB1	0.00236723	0	SPP1_ITGAV_ITGB1	SPP1 - (ITGAV+ITGB1)	SPP1	Secreted Signaling	PMID: 21907263
249	c0	CCL20_Low	SPP1	ITGAV_ITGB1	0.00942102	0	SPP1_ITGAV_ITGB1	SPP1 - (ITGAV+ITGB1)	SPP1	Secreted Signaling	PMID: 21907263
250	c1	CCL20_Low	SPP1	ITGAV_ITGB1	0.00789592	0	SPP1_ITGAV_ITGB1	SPP1 - (ITGAV+ITGB1)	SPP1	Secreted Signaling	PMID: 21907263
251	c10	CCL20_Low	SPP1	ITGAV_ITGB1	0.0139221	0	SPP1_ITGAV_ITGB1	SPP1 - (ITGAV+ITGB1)	SPP1	Secreted Signaling	PMID: 21907263
252	c11	CCL20_Low	SPP1	ITGAV_ITGB1	0.0026459	0	SPP1_ITGAV_ITGB1	SPP1 - (ITGAV+ITGB1)	SPP1	Secreted Signaling	PMID: 21907263
253	c12	CCL20_Low	SPP1	ITGAV_ITGB1	0.0120174	0	SPP1_ITGAV_ITGB1	SPP1 - (ITGAV+ITGB1)	SPP1	Secreted Signaling	PMID: 21907263
254	c2	CCL20_Low	SPP1	ITGAV_ITGB1	0.019488	0	SPP1_ITGAV_ITGB1	SPP1 - (ITGAV+ITGB1)	SPP1	Secreted Signaling	PMID: 21907263
255	c3	CCL20_Low	SPP1	ITGAV_ITGB1	0.0564293	0	SPP1_ITGAV_ITGB1	SPP1 - (ITGAV+ITGB1)	SPP1	Secreted Signaling	PMID: 21907263
256	c4	CCL20_Low	SPP1	ITGAV_ITGB1	0.013091	0	SPP1_ITGAV_ITGB1	SPP1 - (ITGAV+ITGB1)	SPP1	Secreted Signaling	PMID: 21907263
257	c5	CCL20_Low	SPP1	ITGAV_ITGB1	0.0212144	0	SPP1_ITGAV_ITGB1	SPP1 - (ITGAV+ITGB1)	SPP1	Secreted Signaling	PMID: 21907263
258	c6	CCL20_Low	SPP1	ITGAV_ITGB1	0.0125929	0	SPP1_ITGAV_ITGB1	SPP1 - (ITGAV+ITGB1)	SPP1	Secreted Signaling	PMID: 21907263
259	c7	CCL20_Low	SPP1	ITGAV_ITGB1	0.00591123	0	SPP1_ITGAV_ITGB1	SPP1 - (ITGAV+ITGB1)	SPP1	Secreted Signaling	PMID: 21907263
260	c8	CCL20_Low	SPP1	ITGAV_ITGB1	0.00789592	0	SPP1_ITGAV_ITGB1	SPP1 - (ITGAV+ITGB1)	SPP1	Secreted Signaling	PMID: 21907263
261	c9	CCL20_Low	SPP1	ITGAV_ITGB1	0.0135298	0	SPP1_ITGAV_ITGB1	SPP1 - (ITGAV+ITGB1)	SPP1	Secreted Signaling	PMID: 21907263
262	CCL20_High	CCL20_Low	SPP1	ITGAV_ITGB1	0.0026459	0	SPP1_ITGAV_ITGB1	SPP1 - (ITGAV+ITGB1)	SPP1	Secreted Signaling	PMID: 21907263
263	CCL20_Low	CCL20_Low	SPP1	ITGAV_ITGB1	0.0026459	0	SPP1_ITGAV_ITGB1	SPP1 - (ITGAV+ITGB1)	SPP1	Secreted Signaling	PMID: 21907263
264	c0	CCL20_High	SPP1	ITGAV_ITGB5	0.00423527	0	SPP1_ITGAV_ITGB5	SPP1 - (ITGAV+ITGB5)	SPP1	Secreted Signaling	PMID: 21907263
265	c1	CCL20_High	SPP1	ITGAV_ITGB5	0.00354664	0	SPP1_ITGAV_ITGB5	SPP1 - (ITGAV+ITGB5)	SPP1	Secreted Signaling	PMID: 21907263
266	c10	CCL20_High	SPP1	ITGAV_ITGB5	0.00627444	0	SPP1_ITGAV_ITGB5	SPP1 - (ITGAV+ITGB5)	SPP1	Secreted Signaling	PMID: 21907263
267	c11	CCL20_High	SPP1	ITGAV_ITGB5	0.00118502	0	SPP1_ITGAV_ITGB5	SPP1 - (ITGAV+ITGB5)	SPP1	Secreted Signaling	PMID: 21907263
268	c12	CCL20_High	SPP1	ITGAV_ITGB5	0.00541027	0	SPP1_ITGAV_ITGB5	SPP1 - (ITGAV+ITGB5)	SPP1	Secreted Signaling	PMID: 21907263
269	c2	CCL20_High	SPP1	ITGAV_ITGB5	0.00881019	0	SPP1_ITGAV_ITGB5	SPP1 - (ITGAV+ITGB5)	SPP1	Secreted Signaling	PMID: 21907263
270	c3	CCL20_High	SPP1	ITGAV_ITGB5	0.0260485	0	SPP1_ITGAV_ITGB5	SPP1 - (ITGAV+ITGB5)	SPP1	Secreted Signaling	PMID: 21907263
271	c4	CCL20_High	SPP1	ITGAV_ITGB5	0.00589713	0	SPP1_ITGAV_ITGB5	SPP1 - (ITGAV+ITGB5)	SPP1	Secreted Signaling	PMID: 21907263
272	c5	CCL20_High	SPP1	ITGAV_ITGB5	0.00959993	0	SPP1_ITGAV_ITGB5	SPP1 - (ITGAV+ITGB5)	SPP1	Secreted Signaling	PMID: 21907263
273	c6	CCL20_High	SPP1	ITGAV_ITGB5	0.00567121	0	SPP1_ITGAV_ITGB5	SPP1 - (ITGAV+ITGB5)	SPP1	Secreted Signaling	PMID: 21907263
274	c7	CCL20_High	SPP1	ITGAV_ITGB5	0.00265225	0	SPP1_ITGAV_ITGB5	SPP1 - (ITGAV+ITGB5)	SPP1	Secreted Signaling	PMID: 21907263
275	c8	CCL20_High	SPP1	ITGAV_ITGB5	0.00354664	0	SPP1_ITGAV_ITGB5	SPP1 - (ITGAV+ITGB5)	SPP1	Secreted Signaling	PMID: 21907263
276	c9	CCL20_High	SPP1	ITGAV_ITGB5	0.00609632	0	SPP1_ITGAV_ITGB5	SPP1 - (ITGAV+ITGB5)	SPP1	Secreted Signaling	PMID: 21907263
277	CCL20_High	CCL20_High	SPP1	ITGAV_ITGB5	0.00118502	0	SPP1_ITGAV_ITGB5	SPP1 - (ITGAV+ITGB5)	SPP1	Secreted Signaling	PMID: 21907263
278	CCL20_Low	CCL20_High	SPP1	ITGAV_ITGB5	0.00118502	0	SPP1_ITGAV_ITGB5	SPP1 - (ITGAV+ITGB5)	SPP1	Secreted Signaling	PMID: 21907263
279	c0	CCL20_High	SPP1	ITGAV_ITGB6	0.00423527	0	SPP1_ITGAV_ITGB6	SPP1 - (ITGAV+ITGB6)	SPP1	Secreted Signaling	PMID: 21907263
280	c1	CCL20_High	SPP1	ITGAV_ITGB6	0.00354664	0	SPP1_ITGAV_ITGB6	SPP1 - (ITGAV+ITGB6)	SPP1	Secreted Signaling	PMID: 21907263
281	c10	CCL20_High	SPP1	ITGAV_ITGB6	0.00627444	0	SPP1_ITGAV_ITGB6	SPP1 - (ITGAV+ITGB6)	SPP1	Secreted Signaling	PMID: 21907263
282	c11	CCL20_High	SPP1	ITGAV_ITGB6	0.00118502	0	SPP1_ITGAV_ITGB6	SPP1 - (ITGAV+ITGB6)	SPP1	Secreted Signaling	PMID: 21907263
283	c12	CCL20_High	SPP1	ITGAV_ITGB6	0.00541027	0	SPP1_ITGAV_ITGB6	SPP1 - (ITGAV+ITGB6)	SPP1	Secreted Signaling	PMID: 21907263
284	c2	CCL20_High	SPP1	ITGAV_ITGB6	0.00881019	0	SPP1_ITGAV_ITGB6	SPP1 - (ITGAV+ITGB6)	SPP1	Secreted Signaling	PMID: 21907263
285	c3	CCL20_High	SPP1	ITGAV_ITGB6	0.0260485	0	SPP1_ITGAV_ITGB6	SPP1 - (ITGAV+ITGB6)	SPP1	Secreted Signaling	PMID: 21907263
286	c4	CCL20_High	SPP1	ITGAV_ITGB6	0.00589713	0	SPP1_ITGAV_ITGB6	SPP1 - (ITGAV+ITGB6)	SPP1	Secreted Signaling	PMID: 21907263
287	c5	CCL20_High	SPP1	ITGAV_ITGB6	0.00959993	0	SPP1_ITGAV_ITGB6	SPP1 - (ITGAV+ITGB6)	SPP1	Secreted Signaling	PMID: 21907263
288	c6	CCL20_High	SPP1	ITGAV_ITGB6	0.00567121	0	SPP1_ITGAV_ITGB6	SPP1 - (ITGAV+ITGB6)	SPP1	Secreted Signaling	PMID: 21907263
289	c7	CCL20_High	SPP1	ITGAV_ITGB6	0.00265225	0	SPP1_ITGAV_ITGB6	SPP1 - (ITGAV+ITGB6)	SPP1	Secreted Signaling	PMID: 21907263
290	c8	CCL20_High	SPP1	ITGAV_ITGB6	0.00354664	0	SPP1_ITGAV_ITGB6	SPP1 - (ITGAV+ITGB6)	SPP1	Secreted Signaling	PMID: 21907263
291	c9	CCL20_High	SPP1	ITGAV_ITGB6	0.00609632	0	SPP1_ITGAV_ITGB6	SPP1 - (ITGAV+ITGB6)	SPP1	Secreted Signaling	PMID: 21907263
292	CCL20_High	CCL20_High	SPP1	ITGAV_ITGB6	0.00118502	0	SPP1_ITGAV_ITGB6	SPP1 - (ITGAV+ITGB6)	SPP1	Secreted Signaling	PMID: 21907263
293	CCL20_Low	CCL20_High	SPP1	ITGAV_ITGB6	0.00118502	0	SPP1_ITGAV_ITGB6	SPP1 - (ITGAV+ITGB6)	SPP1	Secreted Signaling	PMID: 21907263
294	c0	CCL20_Low	SPP1	ITGAV_ITGB6	0.00423527	0	SPP1_ITGAV_ITGB6	SPP1 - (ITGAV+ITGB6)	SPP1	Secreted Signaling	PMID: 21907263
295	c1	CCL20_Low	SPP1	ITGAV_ITGB6	0.00354664	0	SPP1_ITGAV_ITGB6	SPP1 - (ITGAV+ITGB6)	SPP1	Secreted Signaling	PMID: 21907263
296	c10	CCL20_Low	SPP1	ITGAV_ITGB6	0.00627444	0	SPP1_ITGAV_ITGB6	SPP1 - (ITGAV+ITGB6)	SPP1	Secreted Signaling	PMID: 21907263
297	c11	CCL20_Low	SPP1	ITGAV_ITGB6	0.00118502	0	SPP1_ITGAV_ITGB6	SPP1 - (ITGAV+ITGB6)	SPP1	Secreted Signaling	PMID: 21907263
298	c12	CCL20_Low	SPP1	ITGAV_ITGB6	0.00541027	0	SPP1_ITGAV_ITGB6	SPP1 - (ITGAV+ITGB6)	SPP1	Secreted Signaling	PMID: 21907263
299	c2	CCL20_Low	SPP1	ITGAV_ITGB6	0.00881019	0	SPP1_ITGAV_ITGB6	SPP1 - (ITGAV+ITGB6)	SPP1	Secreted Signaling	PMID: 21907263
300	c3	CCL20_Low	SPP1	ITGAV_ITGB6	0.0260485	0	SPP1_ITGAV_ITGB6	SPP1 - (ITGAV+ITGB6)	SPP1	Secreted Signaling	PMID: 21907263
301	c4	CCL20_Low	SPP1	ITGAV_ITGB6	0.00589713	0	SPP1_ITGAV_ITGB6	SPP1 - (ITGAV+ITGB6)	SPP1	Secreted Signaling	PMID: 21907263
302	c5	CCL20_Low	SPP1	ITGAV_ITGB6	0.00959993	0	SPP1_ITGAV_ITGB6	SPP1 - (ITGAV+ITGB6)	SPP1	Secreted Signaling	PMID: 21907263
303	c6	CCL20_Low	SPP1	ITGAV_ITGB6	0.00567121	0	SPP1_ITGAV_ITGB6	SPP1 - (ITGAV+ITGB6)	SPP1	Secreted Signaling	PMID: 21907263
304	c7	CCL20_Low	SPP1	ITGAV_ITGB6	0.00265225	0	SPP1_ITGAV_ITGB6	SPP1 - (ITGAV+ITGB6)	SPP1	Secreted Signaling	PMID: 21907263
305	c8	CCL20_Low	SPP1	ITGAV_ITGB6	0.00354664	0	SPP1_ITGAV_ITGB6	SPP1 - (ITGAV+ITGB6)	SPP1	Secreted Signaling	PMID: 21907263
306	c9	CCL20_Low	SPP1	ITGAV_ITGB6	0.00609632	0	SPP1_ITGAV_ITGB6	SPP1 - (ITGAV+ITGB6)	SPP1	Secreted Signaling	PMID: 21907263
307	CCL20_High	CCL20_Low	SPP1	ITGAV_ITGB6	0.00118502	0	SPP1_ITGAV_ITGB6	SPP1 - (ITGAV+ITGB6)	SPP1	Secreted Signaling	PMID: 21907263
308	CCL20_Low	CCL20_Low	SPP1	ITGAV_ITGB6	0.00118502	0	SPP1_ITGAV_ITGB6	SPP1 - (ITGAV+ITGB6)	SPP1	Secreted Signaling	PMID: 21907263
309	c0	c13	SPP1	ITGA4_ITGB1	0.00423527	0	SPP1_ITGA4_ITGB1	SPP1 - (ITGA4+ITGB1)	SPP1	Secreted Signaling	PMID: 21907263
310	c1	c13	SPP1	ITGA4_ITGB1	0.00354664	0	SPP1_ITGA4_ITGB1	SPP1 - (ITGA4+ITGB1)	SPP1	Secreted Signaling	PMID: 21907263
311	c10	c13	SPP1	ITGA4_ITGB1	0.00627444	0	SPP1_ITGA4_ITGB1	SPP1 - (ITGA4+ITGB1)	SPP1	Secreted Signaling	PMID: 21907263
312	c11	c13	SPP1	ITGA4_ITGB1	0.00118502	0	SPP1_ITGA4_ITGB1	SPP1 - (ITGA4+ITGB1)	SPP1	Secreted Signaling	PMID: 21907263
313	c12	c13	SPP1	ITGA4_ITGB1	0.00541027	0	SPP1_ITGA4_ITGB1	SPP1 - (ITGA4+ITGB1)	SPP1	Secreted Signaling	PMID: 21907263
314	c2	c13	SPP1	ITGA4_ITGB1	0.00881019	0	SPP1_ITGA4_ITGB1	SPP1 - (ITGA4+ITGB1)	SPP1	Secreted Signaling	PMID: 21907263
315	c3	c13	SPP1	ITGA4_ITGB1	0.0260485	0	SPP1_ITGA4_ITGB1	SPP1 - (ITGA4+ITGB1)	SPP1	Secreted Signaling	PMID: 21907263
316	c4	c13	SPP1	ITGA4_ITGB1	0.00589713	0	SPP1_ITGA4_ITGB1	SPP1 - (ITGA4+ITGB1)	SPP1	Secreted Signaling	PMID: 21907263
317	c5	c13	SPP1	ITGA4_ITGB1	0.00959993	0	SPP1_ITGA4_ITGB1	SPP1 - (ITGA4+ITGB1)	SPP1	Secreted Signaling	PMID: 21907263
318	c6	c13	SPP1	ITGA4_ITGB1	0.00567121	0	SPP1_ITGA4_ITGB1	SPP1 - (ITGA4+ITGB1)	SPP1	Secreted Signaling	PMID: 21907263
319	c7	c13	SPP1	ITGA4_ITGB1	0.00265225	0	SPP1_ITGA4_ITGB1	SPP1 - (ITGA4+ITGB1)	SPP1	Secreted Signaling	PMID: 21907263
320	c8	c13	SPP1	ITGA4_ITGB1	0.00354664	0	SPP1_ITGA4_ITGB1	SPP1 - (ITGA4+ITGB1)	SPP1	Secreted Signaling	PMID: 21907263
321	c9	c13	SPP1	ITGA4_ITGB1	0.00609632	0	SPP1_ITGA4_ITGB1	SPP1 - (ITGA4+ITGB1)	SPP1	Secreted Signaling	PMID: 21907263
322	CCL20_High	c13	SPP1	ITGA4_ITGB1	0.00118502	0	SPP1_ITGA4_ITGB1	SPP1 - (ITGA4+ITGB1)	SPP1	Secreted Signaling	PMID: 21907263
323	CCL20_Low	c13	SPP1	ITGA4_ITGB1	0.00118502	0	SPP1_ITGA4_ITGB1	SPP1 - (ITGA4+ITGB1)	SPP1	Secreted Signaling	PMID: 21907263
324	c1	c0	RETN	CAP1	0.00118502	0	RETN_CAP1	RETN - CAP1	RESISTIN	Secreted Signaling	PMID: 30809105
325	c5	c0	RETN	CAP1	0.00118502	0	RETN_CAP1	RETN - CAP1	RESISTIN	Secreted Signaling	PMID: 30809105
326	c1	c1	RETN	CAP1	0.00118502	0	RETN_CAP1	RETN - CAP1	RESISTIN	Secreted Signaling	PMID: 30809105
327	c5	c1	RETN	CAP1	0.00118502	0	RETN_CAP1	RETN - CAP1	RESISTIN	Secreted Signaling	PMID: 30809105
328	c1	c10	RETN	CAP1	0.00118502	0	RETN_CAP1	RETN - CAP1	RESISTIN	Secreted Signaling	PMID: 30809105
329	c5	c10	RETN	CAP1	0.00118502	0	RETN_CAP1	RETN - CAP1	RESISTIN	Secreted Signaling	PMID: 30809105
330	c1	c11	RETN	CAP1	0.00118502	0	RETN_CAP1	RETN - CAP1	RESISTIN	Secreted Signaling	PMID: 30809105
331	c5	c11	RETN	CAP1	0.00118502	0	RETN_CAP1	RETN - CAP1	RESISTIN	Secreted Signaling	PMID: 30809105
332	c1	c12	RETN	CAP1	0.00118502	0	RETN_CAP1	RETN - CAP1	RESISTIN	Secreted Signaling	PMID: 30809105
333	c5	c12	RETN	CAP1	0.00118502	0	RETN_CAP1	RETN - CAP1	RESISTIN	Secreted Signaling	PMID: 30809105
334	c1	c13	RETN	CAP1	0.00118502	0	RETN_CAP1	RETN - CAP1	RESISTIN	Secreted Signaling	PMID: 30809105
335	c5	c13	RETN	CAP1	0.00118502	0	RETN_CAP1	RETN - CAP1	RESISTIN	Secreted Signaling	PMID: 30809105
336	c1	c2	RETN	CAP1	0.00118502	0	RETN_CAP1	RETN - CAP1	RESISTIN	Secreted Signaling	PMID: 30809105
337	c5	c2	RETN	CAP1	0.00118502	0	RETN_CAP1	RETN - CAP1	RESISTIN	Secreted Signaling	PMID: 30809105
338	c1	c3	RETN	CAP1	0.00118502	0	RETN_CAP1	RETN - CAP1	RESISTIN	Secreted Signaling	PMID: 30809105
339	c5	c3	RETN	CAP1	0.00118502	0	RETN_CAP1	RETN - CAP1	RESISTIN	Secreted Signaling	PMID: 30809105
340	c1	c4	RETN	CAP1	0.00118502	0	RETN_CAP1	RETN - CAP1	RESISTIN	Secreted Signaling	PMID: 30809105
341	c5	c4	RETN	CAP1	0.00118502	0	RETN_CAP1	RETN - CAP1	RESISTIN	Secreted Signaling	PMID: 30809105
342	c1	c5	RETN	CAP1	0.00354664	0	RETN_CAP1	RETN - CAP1	RESISTIN	Secreted Signaling	PMID: 30809105
343	c5	c5	RETN	CAP1	0.00354664	0	RETN_CAP1	RETN - CAP1	RESISTIN	Secreted Signaling	PMID: 30809105
344	c1	c6	RETN	CAP1	0.00118502	0	RETN_CAP1	RETN - CAP1	RESISTIN	Secreted Signaling	PMID: 30809105
345	c5	c6	RETN	CAP1	0.00118502	0	RETN_CAP1	RETN - CAP1	RESISTIN	Secreted Signaling	PMID: 30809105
346	c1	c7	RETN	CAP1	0.00423527	0	RETN_CAP1	RETN - CAP1	RESISTIN	Secreted Signaling	PMID: 30809105
347	c5	c7	RETN	CAP1	0.00423527	0	RETN_CAP1	RETN - CAP1	RESISTIN	Secreted Signaling	PMID: 30809105
348	c1	c8	RETN	CAP1	0.00118502	0	RETN_CAP1	RETN - CAP1	RESISTIN	Secreted Signaling	PMID: 30809105
349	c5	c8	RETN	CAP1	0.00118502	0	RETN_CAP1	RETN - CAP1	RESISTIN	Secreted Signaling	PMID: 30809105
350	c1	c9	RETN	CAP1	0.00118502	0	RETN_CAP1	RETN - CAP1	RESISTIN	Secreted Signaling	PMID: 30809105
351	c5	c9	RETN	CAP1	0.00118502	0	RETN_CAP1	RETN - CAP1	RESISTIN	Secreted Signaling	PMID: 30809105
352	c1	CCL20_High	RETN	CAP1	0.00423527	0	RETN_CAP1	RETN - CAP1	RESISTIN	Secreted Signaling	PMID: 30809105
353	c5	CCL20_High	RETN	CAP1	0.00423527	0	RETN_CAP1	RETN - CAP1	RESISTIN	Secreted Signaling	PMID: 30809105
354	c1	CCL20_Low	RETN	CAP1	0.00423527	0	RETN_CAP1	RETN - CAP1	RESISTIN	Secreted Signaling	PMID: 30809105
355	c5	CCL20_Low	RETN	CAP1	0.00423527	0	RETN_CAP1	RETN - CAP1	RESISTIN	Secreted Signaling	PMID: 30809105
356	c0	CCL20_High	NAMPT	INSR	0.00118502	0	NAMPT_INSR	NAMPT - INSR	VISFATIN	Secreted Signaling	PMID: 28490838
357	c1	CCL20_High	NAMPT	INSR	0.00647348	0	NAMPT_INSR	NAMPT - INSR	VISFATIN	Secreted Signaling	PMID: 28490838
358	c2	CCL20_High	NAMPT	INSR	0.00472327	0	NAMPT_INSR	NAMPT - INSR	VISFATIN	Secreted Signaling	PMID: 28490838
359	c3	CCL20_High	NAMPT	INSR	0.00118502	0.01	NAMPT_INSR	NAMPT - INSR	VISFATIN	Secreted Signaling	PMID: 28490838
360	c4	CCL20_High	NAMPT	INSR	0.00118502	0.03	NAMPT_INSR	NAMPT - INSR	VISFATIN	Secreted Signaling	PMID: 28490838
361	c5	CCL20_High	NAMPT	INSR	0.00118502	0.02	NAMPT_INSR	NAMPT - INSR	VISFATIN	Secreted Signaling	PMID: 28490838
362	CCL20_High	CCL20_High	NAMPT	INSR	0.00423527	0	NAMPT_INSR	NAMPT - INSR	VISFATIN	Secreted Signaling	PMID: 28490838
363	CCL20_Low	CCL20_High	NAMPT	INSR	0.00118502	0	NAMPT_INSR	NAMPT - INSR	VISFATIN	Secreted Signaling	PMID: 28490838
364	c0	CCL20_Low	NAMPT	INSR	0.00118502	0.01	NAMPT_INSR	NAMPT - INSR	VISFATIN	Secreted Signaling	PMID: 28490838
365	c1	CCL20_Low	NAMPT	INSR	0.00647348	0	NAMPT_INSR	NAMPT - INSR	VISFATIN	Secreted Signaling	PMID: 28490838
366	c2	CCL20_Low	NAMPT	INSR	0.00472327	0	NAMPT_INSR	NAMPT - INSR	VISFATIN	Secreted Signaling	PMID: 28490838
367	c3	CCL20_Low	NAMPT	INSR	0.00118502	0	NAMPT_INSR	NAMPT - INSR	VISFATIN	Secreted Signaling	PMID: 28490838
368	c4	CCL20_Low	NAMPT	INSR	0.00118502	0.02	NAMPT_INSR	NAMPT - INSR	VISFATIN	Secreted Signaling	PMID: 28490838
369	CCL20_High	CCL20_Low	NAMPT	INSR	0.00423527	0	NAMPT_INSR	NAMPT - INSR	VISFATIN	Secreted Signaling	PMID: 28490838
370	CCL20_Low	CCL20_Low	NAMPT	INSR	0.00118502	0	NAMPT_INSR	NAMPT - INSR	VISFATIN	Secreted Signaling	PMID: 28490838
371	CCL20_High	c6	MDK	SDC1	0.00510147	0	MDK_SDC1	MDK - SDC1	MK	Secreted Signaling	PMID: 28356350
372	CCL20_Low	c6	MDK	SDC1	0.00627444	0	MDK_SDC1	MDK - SDC1	MK	Secreted Signaling	PMID: 28356350
373	CCL20_High	CCL20_High	MDK	SDC1	0.0151498	0	MDK_SDC1	MDK - SDC1	MK	Secreted Signaling	PMID: 28356350
374	CCL20_Low	CCL20_High	MDK	SDC1	0.01859	0	MDK_SDC1	MDK - SDC1	MK	Secreted Signaling	PMID: 28356350
375	CCL20_High	CCL20_Low	MDK	SDC1	0.0180506	0	MDK_SDC1	MDK - SDC1	MK	Secreted Signaling	PMID: 28356350
376	CCL20_Low	CCL20_Low	MDK	SDC1	0.0221346	0	MDK_SDC1	MDK - SDC1	MK	Secreted Signaling	PMID: 28356350
377	c12	c3	MDK	SDC2	0.00118502	0	MDK_SDC2	MDK - SDC2	MK	Secreted Signaling	PMID: 28356350
378	c6	c3	MDK	SDC2	0.00118502	0	MDK_SDC2	MDK - SDC2	MK	Secreted Signaling	PMID: 28356350
379	CCL20_High	c3	MDK	SDC2	0.00510147	0	MDK_SDC2	MDK - SDC2	MK	Secreted Signaling	PMID: 28356350
380	CCL20_Low	c3	MDK	SDC2	0.00627444	0	MDK_SDC2	MDK - SDC2	MK	Secreted Signaling	PMID: 28356350
381	CCL20_High	c6	MDK	SDC4	0.0180506	0	MDK_SDC4	MDK - SDC4	MK	Secreted Signaling	PMID: 28356350
382	CCL20_Low	c6	MDK	SDC4	0.0221346	0	MDK_SDC4	MDK - SDC4	MK	Secreted Signaling	PMID: 28356350
383	c12	CCL20_High	MDK	SDC4	0.00472327	0.02	MDK_SDC4	MDK - SDC4	MK	Secreted Signaling	PMID: 28356350
384	c6	CCL20_High	MDK	SDC4	0.00472327	0.01	MDK_SDC4	MDK - SDC4	MK	Secreted Signaling	PMID: 28356350
385	CCL20_High	CCL20_High	MDK	SDC4	0.0200983	0	MDK_SDC4	MDK - SDC4	MK	Secreted Signaling	PMID: 28356350
386	CCL20_Low	CCL20_High	MDK	SDC4	0.0246341	0	MDK_SDC4	MDK - SDC4	MK	Secreted Signaling	PMID: 28356350
387	CCL20_High	CCL20_Low	MDK	SDC4	0.0180506	0	MDK_SDC4	MDK - SDC4	MK	Secreted Signaling	PMID: 28356350
388	CCL20_Low	CCL20_Low	MDK	SDC4	0.0221346	0	MDK_SDC4	MDK - SDC4	MK	Secreted Signaling	PMID: 28356350
389	c12	c13	MDK	ITGA4_ITGB1	0.00118502	0	MDK_ITGA4_ITGB1	MDK - (ITGA4+ITGB1)	MK	Secreted Signaling	PMID: 28356350
390	c6	c13	MDK	ITGA4_ITGB1	0.00118502	0	MDK_ITGA4_ITGB1	MDK - (ITGA4+ITGB1)	MK	Secreted Signaling	PMID: 28356350
391	CCL20_High	c13	MDK	ITGA4_ITGB1	0.00510147	0	MDK_ITGA4_ITGB1	MDK - (ITGA4+ITGB1)	MK	Secreted Signaling	PMID: 28356350
392	CCL20_Low	c13	MDK	ITGA4_ITGB1	0.00627444	0	MDK_ITGA4_ITGB1	MDK - (ITGA4+ITGB1)	MK	Secreted Signaling	PMID: 28356350
393	CCL20_High	CCL20_High	MDK	ITGA6_ITGB1	0.0174526	0	MDK_ITGA6_ITGB1	MDK - (ITGA6+ITGB1)	MK	Secreted Signaling	PMID: 28356350
394	CCL20_Low	CCL20_High	MDK	ITGA6_ITGB1	0.0214044	0	MDK_ITGA6_ITGB1	MDK - (ITGA6+ITGB1)	MK	Secreted Signaling	PMID: 28356350
395	CCL20_High	CCL20_Low	MDK	ITGA6_ITGB1	0.0113358	0	MDK_ITGA6_ITGB1	MDK - (ITGA6+ITGB1)	MK	Secreted Signaling	PMID: 28356350
396	CCL20_Low	CCL20_Low	MDK	ITGA6_ITGB1	0.0139221	0	MDK_ITGA6_ITGB1	MDK - (ITGA6+ITGB1)	MK	Secreted Signaling	PMID: 28356350
397	c12	c4	MDK	LRP1	0.00118502	0	MDK_LRP1	MDK - LRP1	MK	Secreted Signaling	PMID: 28356350
398	c6	c4	MDK	LRP1	0.00118502	0	MDK_LRP1	MDK - LRP1	MK	Secreted Signaling	PMID: 28356350
399	CCL20_High	c4	MDK	LRP1	0.00510147	0	MDK_LRP1	MDK - LRP1	MK	Secreted Signaling	PMID: 28356350
400	CCL20_Low	c4	MDK	LRP1	0.00627444	0	MDK_LRP1	MDK - LRP1	MK	Secreted Signaling	PMID: 28356350
401	CCL20_High	c7	MDK	NCL	0.0151498	0	MDK_NCL	MDK - NCL	MK	Secreted Signaling	PMID: 28356350
402	CCL20_Low	c7	MDK	NCL	0.01859	0	MDK_NCL	MDK - NCL	MK	Secreted Signaling	PMID: 28356350
403	CCL20_High	CCL20_High	MDK	NCL	0.0180506	0	MDK_NCL	MDK - NCL	MK	Secreted Signaling	PMID: 28356350
404	CCL20_Low	CCL20_High	MDK	NCL	0.0221346	0	MDK_NCL	MDK - NCL	MK	Secreted Signaling	PMID: 28356350
405	CCL20_High	CCL20_Low	MDK	NCL	0.0180506	0	MDK_NCL	MDK - NCL	MK	Secreted Signaling	PMID: 28356350
406	CCL20_Low	CCL20_Low	MDK	NCL	0.0221346	0	MDK_NCL	MDK - NCL	MK	Secreted Signaling	PMID: 28356350
407	c0	c0	C3	C3AR1	0.00118502	0	C3_C3AR1	C3 - C3AR1	COMPLEMENT	Secreted Signaling	KEGG: hsa04080
408	c10	c0	C3	C3AR1	0.00187691	0	C3_C3AR1	C3 - C3AR1	COMPLEMENT	Secreted Signaling	KEGG: hsa04080
409	c4	c0	C3	C3AR1	0.00118502	0	C3_C3AR1	C3 - C3AR1	COMPLEMENT	Secreted Signaling	KEGG: hsa04080
410	c6	c0	C3	C3AR1	0.00118502	0	C3_C3AR1	C3 - C3AR1	COMPLEMENT	Secreted Signaling	KEGG: hsa04080
411	c7	c0	C3	C3AR1	0.00118502	0	C3_C3AR1	C3 - C3AR1	COMPLEMENT	Secreted Signaling	KEGG: hsa04080
412	c9	c0	C3	C3AR1	0.00118502	0	C3_C3AR1	C3 - C3AR1	COMPLEMENT	Secreted Signaling	KEGG: hsa04080
413	CCL20_Low	c0	C3	C3AR1	0.00118502	0	C3_C3AR1	C3 - C3AR1	COMPLEMENT	Secreted Signaling	KEGG: hsa04080
414	c0	c10	C3	C3AR1	0.00118502	0	C3_C3AR1	C3 - C3AR1	COMPLEMENT	Secreted Signaling	KEGG: hsa04080
415	c10	c10	C3	C3AR1	0.00187691	0	C3_C3AR1	C3 - C3AR1	COMPLEMENT	Secreted Signaling	KEGG: hsa04080
416	c4	c10	C3	C3AR1	0.00118502	0	C3_C3AR1	C3 - C3AR1	COMPLEMENT	Secreted Signaling	KEGG: hsa04080
417	c6	c10	C3	C3AR1	0.00118502	0	C3_C3AR1	C3 - C3AR1	COMPLEMENT	Secreted Signaling	KEGG: hsa04080
418	c7	c10	C3	C3AR1	0.00118502	0	C3_C3AR1	C3 - C3AR1	COMPLEMENT	Secreted Signaling	KEGG: hsa04080
419	c9	c10	C3	C3AR1	0.00118502	0	C3_C3AR1	C3 - C3AR1	COMPLEMENT	Secreted Signaling	KEGG: hsa04080
420	CCL20_Low	c10	C3	C3AR1	0.00118502	0	C3_C3AR1	C3 - C3AR1	COMPLEMENT	Secreted Signaling	KEGG: hsa04080
421	c0	c4	C3	C3AR1	0.00118502	0	C3_C3AR1	C3 - C3AR1	COMPLEMENT	Secreted Signaling	KEGG: hsa04080
422	c10	c4	C3	C3AR1	0.00187691	0	C3_C3AR1	C3 - C3AR1	COMPLEMENT	Secreted Signaling	KEGG: hsa04080
423	c4	c4	C3	C3AR1	0.00118502	0	C3_C3AR1	C3 - C3AR1	COMPLEMENT	Secreted Signaling	KEGG: hsa04080
424	c6	c4	C3	C3AR1	0.00118502	0	C3_C3AR1	C3 - C3AR1	COMPLEMENT	Secreted Signaling	KEGG: hsa04080
425	c7	c4	C3	C3AR1	0.00118502	0	C3_C3AR1	C3 - C3AR1	COMPLEMENT	Secreted Signaling	KEGG: hsa04080
426	c9	c4	C3	C3AR1	0.00118502	0	C3_C3AR1	C3 - C3AR1	COMPLEMENT	Secreted Signaling	KEGG: hsa04080
427	CCL20_Low	c4	C3	C3AR1	0.00118502	0	C3_C3AR1	C3 - C3AR1	COMPLEMENT	Secreted Signaling	KEGG: hsa04080
428	c0	c5	C3	C3AR1	0.00118502	0	C3_C3AR1	C3 - C3AR1	COMPLEMENT	Secreted Signaling	KEGG: hsa04080
429	c10	c5	C3	C3AR1	0.00187691	0	C3_C3AR1	C3 - C3AR1	COMPLEMENT	Secreted Signaling	KEGG: hsa04080
430	c4	c5	C3	C3AR1	0.00118502	0	C3_C3AR1	C3 - C3AR1	COMPLEMENT	Secreted Signaling	KEGG: hsa04080
431	c6	c5	C3	C3AR1	0.00118502	0	C3_C3AR1	C3 - C3AR1	COMPLEMENT	Secreted Signaling	KEGG: hsa04080
432	c7	c5	C3	C3AR1	0.00118502	0	C3_C3AR1	C3 - C3AR1	COMPLEMENT	Secreted Signaling	KEGG: hsa04080
433	c9	c5	C3	C3AR1	0.00118502	0	C3_C3AR1	C3 - C3AR1	COMPLEMENT	Secreted Signaling	KEGG: hsa04080
434	CCL20_Low	c5	C3	C3AR1	0.00118502	0	C3_C3AR1	C3 - C3AR1	COMPLEMENT	Secreted Signaling	KEGG: hsa04080
435	c0	c3	C3	ITGAX_ITGB2	0.00236723	0	C3_ITGAX_ITGB2	C3 - (ITGAX+ITGB2)	COMPLEMENT	Secreted Signaling	PMID: 16234578
436	c10	c3	C3	ITGAX_ITGB2	0.00374678	0	C3_ITGAX_ITGB2	C3 - (ITGAX+ITGB2)	COMPLEMENT	Secreted Signaling	PMID: 16234578
437	c4	c3	C3	ITGAX_ITGB2	0.00236723	0	C3_ITGAX_ITGB2	C3 - (ITGAX+ITGB2)	COMPLEMENT	Secreted Signaling	PMID: 16234578
438	c6	c3	C3	ITGAX_ITGB2	0.00236723	0	C3_ITGAX_ITGB2	C3 - (ITGAX+ITGB2)	COMPLEMENT	Secreted Signaling	PMID: 16234578
439	c7	c3	C3	ITGAX_ITGB2	0.00236723	0	C3_ITGAX_ITGB2	C3 - (ITGAX+ITGB2)	COMPLEMENT	Secreted Signaling	PMID: 16234578
440	c9	c3	C3	ITGAX_ITGB2	0.00236723	0	C3_ITGAX_ITGB2	C3 - (ITGAX+ITGB2)	COMPLEMENT	Secreted Signaling	PMID: 16234578
441	CCL20_Low	c3	C3	ITGAX_ITGB2	0.00236723	0	C3_ITGAX_ITGB2	C3 - (ITGAX+ITGB2)	COMPLEMENT	Secreted Signaling	PMID: 16234578
442	c0	c4	C3	ITGAX_ITGB2	0.00236723	0	C3_ITGAX_ITGB2	C3 - (ITGAX+ITGB2)	COMPLEMENT	Secreted Signaling	PMID: 16234578
443	c10	c4	C3	ITGAX_ITGB2	0.00374678	0	C3_ITGAX_ITGB2	C3 - (ITGAX+ITGB2)	COMPLEMENT	Secreted Signaling	PMID: 16234578
444	c4	c4	C3	ITGAX_ITGB2	0.00236723	0	C3_ITGAX_ITGB2	C3 - (ITGAX+ITGB2)	COMPLEMENT	Secreted Signaling	PMID: 16234578
445	c6	c4	C3	ITGAX_ITGB2	0.00236723	0	C3_ITGAX_ITGB2	C3 - (ITGAX+ITGB2)	COMPLEMENT	Secreted Signaling	PMID: 16234578
446	c7	c4	C3	ITGAX_ITGB2	0.00236723	0	C3_ITGAX_ITGB2	C3 - (ITGAX+ITGB2)	COMPLEMENT	Secreted Signaling	PMID: 16234578
447	c9	c4	C3	ITGAX_ITGB2	0.00236723	0	C3_ITGAX_ITGB2	C3 - (ITGAX+ITGB2)	COMPLEMENT	Secreted Signaling	PMID: 16234578
448	CCL20_Low	c4	C3	ITGAX_ITGB2	0.00236723	0	C3_ITGAX_ITGB2	C3 - (ITGAX+ITGB2)	COMPLEMENT	Secreted Signaling	PMID: 16234578
449	CCL20_High	CCL20_High	PRSS3	F2RL1	0.00118502	0	PRSS3_F2RL1	PRSS3 - F2RL1	PARs	Secreted Signaling	KEGG: hsa04080
450	CCL20_Low	CCL20_High	PRSS3	F2RL1	0.00118502	0	PRSS3_F2RL1	PRSS3 - F2RL1	PARs	Secreted Signaling	KEGG: hsa04080
451	c10	CCL20_High	PRSS2	F2RL1	0.00940214	0	PRSS2_F2RL1	PRSS2 - F2RL1	PARs	Secreted Signaling	KEGG: hsa04080
452	c10	CCL20_High	PRSS1	F2RL1	0.0146927	0	PRSS1_F2RL1	PRSS1 - F2RL1	PARs	Secreted Signaling	KEGG: hsa04080
453	c6	CCL20_High	PRSS1	F2RL1	0.00118502	0	PRSS1_F2RL1	PRSS1 - F2RL1	PARs	Secreted Signaling	KEGG: hsa04080
454	c0	c0	ANXA1	FPR1	0.00423527	0	ANXA1_FPR1	ANXA1 - FPR1	ANNEXIN	Secreted Signaling	PMID: 23230437
455	c1	c0	ANXA1	FPR1	0.00472327	0	ANXA1_FPR1	ANXA1 - FPR1	ANNEXIN	Secreted Signaling	PMID: 23230437
456	c10	c0	ANXA1	FPR1	0.00118502	0	ANXA1_FPR1	ANXA1 - FPR1	ANNEXIN	Secreted Signaling	PMID: 23230437
457	c11	c0	ANXA1	FPR1	0.00118502	0	ANXA1_FPR1	ANXA1 - FPR1	ANNEXIN	Secreted Signaling	PMID: 23230437
458	c12	c0	ANXA1	FPR1	0.00423527	0	ANXA1_FPR1	ANXA1 - FPR1	ANNEXIN	Secreted Signaling	PMID: 23230437
459	c13	c0	ANXA1	FPR1	0.00118502	0	ANXA1_FPR1	ANXA1 - FPR1	ANNEXIN	Secreted Signaling	PMID: 23230437
460	c2	c0	ANXA1	FPR1	0.00472327	0	ANXA1_FPR1	ANXA1 - FPR1	ANNEXIN	Secreted Signaling	PMID: 23230437
461	c3	c0	ANXA1	FPR1	0.00423527	0	ANXA1_FPR1	ANXA1 - FPR1	ANNEXIN	Secreted Signaling	PMID: 23230437
462	c4	c0	ANXA1	FPR1	0.00423527	0	ANXA1_FPR1	ANXA1 - FPR1	ANNEXIN	Secreted Signaling	PMID: 23230437
463	c5	c0	ANXA1	FPR1	0.00423527	0	ANXA1_FPR1	ANXA1 - FPR1	ANNEXIN	Secreted Signaling	PMID: 23230437
464	c6	c0	ANXA1	FPR1	0.00118502	0	ANXA1_FPR1	ANXA1 - FPR1	ANNEXIN	Secreted Signaling	PMID: 23230437
465	c7	c0	ANXA1	FPR1	0.00423527	0	ANXA1_FPR1	ANXA1 - FPR1	ANNEXIN	Secreted Signaling	PMID: 23230437
466	c8	c0	ANXA1	FPR1	0.00764321	0	ANXA1_FPR1	ANXA1 - FPR1	ANNEXIN	Secreted Signaling	PMID: 23230437
467	c9	c0	ANXA1	FPR1	0.00423527	0	ANXA1_FPR1	ANXA1 - FPR1	ANNEXIN	Secreted Signaling	PMID: 23230437
468	CCL20_High	c0	ANXA1	FPR1	0.00678142	0	ANXA1_FPR1	ANXA1 - FPR1	ANNEXIN	Secreted Signaling	PMID: 23230437
469	CCL20_Low	c0	ANXA1	FPR1	0.00627444	0	ANXA1_FPR1	ANXA1 - FPR1	ANNEXIN	Secreted Signaling	PMID: 23230437
470	c0	c1	ANXA1	FPR1	0.00669615	0	ANXA1_FPR1	ANXA1 - FPR1	ANNEXIN	Secreted Signaling	PMID: 23230437
471	c1	c1	ANXA1	FPR1	0.00746558	0	ANXA1_FPR1	ANXA1 - FPR1	ANNEXIN	Secreted Signaling	PMID: 23230437
472	c10	c1	ANXA1	FPR1	0.00187691	0	ANXA1_FPR1	ANXA1 - FPR1	ANNEXIN	Secreted Signaling	PMID: 23230437
473	c11	c1	ANXA1	FPR1	0.00187691	0	ANXA1_FPR1	ANXA1 - FPR1	ANNEXIN	Secreted Signaling	PMID: 23230437
474	c12	c1	ANXA1	FPR1	0.00669615	0	ANXA1_FPR1	ANXA1 - FPR1	ANNEXIN	Secreted Signaling	PMID: 23230437
475	c13	c1	ANXA1	FPR1	0.00187691	0	ANXA1_FPR1	ANXA1 - FPR1	ANNEXIN	Secreted Signaling	PMID: 23230437
476	c2	c1	ANXA1	FPR1	0.00746558	0	ANXA1_FPR1	ANXA1 - FPR1	ANNEXIN	Secreted Signaling	PMID: 23230437
477	c3	c1	ANXA1	FPR1	0.00669615	0	ANXA1_FPR1	ANXA1 - FPR1	ANNEXIN	Secreted Signaling	PMID: 23230437
478	c4	c1	ANXA1	FPR1	0.00669615	0	ANXA1_FPR1	ANXA1 - FPR1	ANNEXIN	Secreted Signaling	PMID: 23230437
479	c5	c1	ANXA1	FPR1	0.00669615	0	ANXA1_FPR1	ANXA1 - FPR1	ANNEXIN	Secreted Signaling	PMID: 23230437
480	c6	c1	ANXA1	FPR1	0.00187691	0	ANXA1_FPR1	ANXA1 - FPR1	ANNEXIN	Secreted Signaling	PMID: 23230437
481	c7	c1	ANXA1	FPR1	0.00669615	0	ANXA1_FPR1	ANXA1 - FPR1	ANNEXIN	Secreted Signaling	PMID: 23230437
482	c8	c1	ANXA1	FPR1	0.0120603	0	ANXA1_FPR1	ANXA1 - FPR1	ANNEXIN	Secreted Signaling	PMID: 23230437
483	c9	c1	ANXA1	FPR1	0.00669615	0	ANXA1_FPR1	ANXA1 - FPR1	ANNEXIN	Secreted Signaling	PMID: 23230437
484	CCL20_High	c1	ANXA1	FPR1	0.0107058	0	ANXA1_FPR1	ANXA1 - FPR1	ANNEXIN	Secreted Signaling	PMID: 23230437
485	CCL20_Low	c1	ANXA1	FPR1	0.00990838	0	ANXA1_FPR1	ANXA1 - FPR1	ANNEXIN	Secreted Signaling	PMID: 23230437
486	c0	c2	ANXA1	FPR1	0.00423527	0	ANXA1_FPR1	ANXA1 - FPR1	ANNEXIN	Secreted Signaling	PMID: 23230437
487	c1	c2	ANXA1	FPR1	0.00472327	0	ANXA1_FPR1	ANXA1 - FPR1	ANNEXIN	Secreted Signaling	PMID: 23230437
488	c10	c2	ANXA1	FPR1	0.00118502	0	ANXA1_FPR1	ANXA1 - FPR1	ANNEXIN	Secreted Signaling	PMID: 23230437
489	c11	c2	ANXA1	FPR1	0.00118502	0	ANXA1_FPR1	ANXA1 - FPR1	ANNEXIN	Secreted Signaling	PMID: 23230437
490	c12	c2	ANXA1	FPR1	0.00423527	0	ANXA1_FPR1	ANXA1 - FPR1	ANNEXIN	Secreted Signaling	PMID: 23230437
491	c13	c2	ANXA1	FPR1	0.00118502	0	ANXA1_FPR1	ANXA1 - FPR1	ANNEXIN	Secreted Signaling	PMID: 23230437
492	c2	c2	ANXA1	FPR1	0.00472327	0	ANXA1_FPR1	ANXA1 - FPR1	ANNEXIN	Secreted Signaling	PMID: 23230437
493	c3	c2	ANXA1	FPR1	0.00423527	0	ANXA1_FPR1	ANXA1 - FPR1	ANNEXIN	Secreted Signaling	PMID: 23230437
494	c4	c2	ANXA1	FPR1	0.00423527	0	ANXA1_FPR1	ANXA1 - FPR1	ANNEXIN	Secreted Signaling	PMID: 23230437
495	c5	c2	ANXA1	FPR1	0.00423527	0	ANXA1_FPR1	ANXA1 - FPR1	ANNEXIN	Secreted Signaling	PMID: 23230437
496	c6	c2	ANXA1	FPR1	0.00118502	0	ANXA1_FPR1	ANXA1 - FPR1	ANNEXIN	Secreted Signaling	PMID: 23230437
497	c7	c2	ANXA1	FPR1	0.00423527	0	ANXA1_FPR1	ANXA1 - FPR1	ANNEXIN	Secreted Signaling	PMID: 23230437
498	c8	c2	ANXA1	FPR1	0.00764321	0	ANXA1_FPR1	ANXA1 - FPR1	ANNEXIN	Secreted Signaling	PMID: 23230437
499	c9	c2	ANXA1	FPR1	0.00423527	0	ANXA1_FPR1	ANXA1 - FPR1	ANNEXIN	Secreted Signaling	PMID: 23230437
500	CCL20_High	c2	ANXA1	FPR1	0.00678142	0	ANXA1_FPR1	ANXA1 - FPR1	ANNEXIN	Secreted Signaling	PMID: 23230437
501	CCL20_Low	c2	ANXA1	FPR1	0.00627444	0	ANXA1_FPR1	ANXA1 - FPR1	ANNEXIN	Secreted Signaling	PMID: 23230437
502	c0	c5	ANXA1	FPR1	0.00423527	0	ANXA1_FPR1	ANXA1 - FPR1	ANNEXIN	Secreted Signaling	PMID: 23230437
503	c1	c5	ANXA1	FPR1	0.00472327	0	ANXA1_FPR1	ANXA1 - FPR1	ANNEXIN	Secreted Signaling	PMID: 23230437
504	c10	c5	ANXA1	FPR1	0.00118502	0	ANXA1_FPR1	ANXA1 - FPR1	ANNEXIN	Secreted Signaling	PMID: 23230437
505	c11	c5	ANXA1	FPR1	0.00118502	0	ANXA1_FPR1	ANXA1 - FPR1	ANNEXIN	Secreted Signaling	PMID: 23230437
506	c12	c5	ANXA1	FPR1	0.00423527	0	ANXA1_FPR1	ANXA1 - FPR1	ANNEXIN	Secreted Signaling	PMID: 23230437
507	c13	c5	ANXA1	FPR1	0.00118502	0	ANXA1_FPR1	ANXA1 - FPR1	ANNEXIN	Secreted Signaling	PMID: 23230437
508	c2	c5	ANXA1	FPR1	0.00472327	0	ANXA1_FPR1	ANXA1 - FPR1	ANNEXIN	Secreted Signaling	PMID: 23230437
509	c3	c5	ANXA1	FPR1	0.00423527	0	ANXA1_FPR1	ANXA1 - FPR1	ANNEXIN	Secreted Signaling	PMID: 23230437
510	c4	c5	ANXA1	FPR1	0.00423527	0	ANXA1_FPR1	ANXA1 - FPR1	ANNEXIN	Secreted Signaling	PMID: 23230437
511	c5	c5	ANXA1	FPR1	0.00423527	0	ANXA1_FPR1	ANXA1 - FPR1	ANNEXIN	Secreted Signaling	PMID: 23230437
512	c6	c5	ANXA1	FPR1	0.00118502	0	ANXA1_FPR1	ANXA1 - FPR1	ANNEXIN	Secreted Signaling	PMID: 23230437
513	c7	c5	ANXA1	FPR1	0.00423527	0	ANXA1_FPR1	ANXA1 - FPR1	ANNEXIN	Secreted Signaling	PMID: 23230437
514	c8	c5	ANXA1	FPR1	0.00764321	0	ANXA1_FPR1	ANXA1 - FPR1	ANNEXIN	Secreted Signaling	PMID: 23230437
515	c9	c5	ANXA1	FPR1	0.00423527	0	ANXA1_FPR1	ANXA1 - FPR1	ANNEXIN	Secreted Signaling	PMID: 23230437
516	CCL20_High	c5	ANXA1	FPR1	0.00678142	0	ANXA1_FPR1	ANXA1 - FPR1	ANNEXIN	Secreted Signaling	PMID: 23230437
517	CCL20_Low	c5	ANXA1	FPR1	0.00627444	0	ANXA1_FPR1	ANXA1 - FPR1	ANNEXIN	Secreted Signaling	PMID: 23230437
518	c6	c7	GAS6	AXL	0.00118502	0	GAS6_AXL	GAS6 - AXL	GAS	Secreted Signaling	PMID: 27801848
519	c0	c0	LGALS9	PTPRC	0.00118502	0	LGALS9_CD45	LGALS9 - CD45	GALECTIN	Secreted Signaling	PMID: 30120235
520	c1	c0	LGALS9	PTPRC	0.00118502	0	LGALS9_CD45	LGALS9 - CD45	GALECTIN	Secreted Signaling	PMID: 30120235
521	c13	c0	LGALS9	PTPRC	0.00118502	0	LGALS9_CD45	LGALS9 - CD45	GALECTIN	Secreted Signaling	PMID: 30120235
522	c2	c0	LGALS9	PTPRC	0.00118502	0	LGALS9_CD45	LGALS9 - CD45	GALECTIN	Secreted Signaling	PMID: 30120235
523	c3	c0	LGALS9	PTPRC	0.00118502	0	LGALS9_CD45	LGALS9 - CD45	GALECTIN	Secreted Signaling	PMID: 30120235
524	c4	c0	LGALS9	PTPRC	0.00118502	0	LGALS9_CD45	LGALS9 - CD45	GALECTIN	Secreted Signaling	PMID: 30120235
525	c5	c0	LGALS9	PTPRC	0.00118502	0	LGALS9_CD45	LGALS9 - CD45	GALECTIN	Secreted Signaling	PMID: 30120235
526	c7	c0	LGALS9	PTPRC	0.00118502	0	LGALS9_CD45	LGALS9 - CD45	GALECTIN	Secreted Signaling	PMID: 30120235
527	CCL20_High	c0	LGALS9	PTPRC	0.00118502	0	LGALS9_CD45	LGALS9 - CD45	GALECTIN	Secreted Signaling	PMID: 30120235
528	CCL20_Low	c0	LGALS9	PTPRC	0.00118502	0	LGALS9_CD45	LGALS9 - CD45	GALECTIN	Secreted Signaling	PMID: 30120235
529	c0	c1	LGALS9	PTPRC	0.00118502	0	LGALS9_CD45	LGALS9 - CD45	GALECTIN	Secreted Signaling	PMID: 30120235
530	c1	c1	LGALS9	PTPRC	0.00118502	0	LGALS9_CD45	LGALS9 - CD45	GALECTIN	Secreted Signaling	PMID: 30120235
531	c13	c1	LGALS9	PTPRC	0.00118502	0	LGALS9_CD45	LGALS9 - CD45	GALECTIN	Secreted Signaling	PMID: 30120235
532	c2	c1	LGALS9	PTPRC	0.00118502	0	LGALS9_CD45	LGALS9 - CD45	GALECTIN	Secreted Signaling	PMID: 30120235
533	c3	c1	LGALS9	PTPRC	0.00118502	0	LGALS9_CD45	LGALS9 - CD45	GALECTIN	Secreted Signaling	PMID: 30120235
534	c4	c1	LGALS9	PTPRC	0.00118502	0	LGALS9_CD45	LGALS9 - CD45	GALECTIN	Secreted Signaling	PMID: 30120235
535	c5	c1	LGALS9	PTPRC	0.00118502	0	LGALS9_CD45	LGALS9 - CD45	GALECTIN	Secreted Signaling	PMID: 30120235
536	c7	c1	LGALS9	PTPRC	0.00118502	0	LGALS9_CD45	LGALS9 - CD45	GALECTIN	Secreted Signaling	PMID: 30120235
537	CCL20_High	c1	LGALS9	PTPRC	0.00118502	0	LGALS9_CD45	LGALS9 - CD45	GALECTIN	Secreted Signaling	PMID: 30120235
538	CCL20_Low	c1	LGALS9	PTPRC	0.00118502	0	LGALS9_CD45	LGALS9 - CD45	GALECTIN	Secreted Signaling	PMID: 30120235
539	c0	c10	LGALS9	PTPRC	0.00118502	0	LGALS9_CD45	LGALS9 - CD45	GALECTIN	Secreted Signaling	PMID: 30120235
540	c1	c10	LGALS9	PTPRC	0.00118502	0	LGALS9_CD45	LGALS9 - CD45	GALECTIN	Secreted Signaling	PMID: 30120235
541	c13	c10	LGALS9	PTPRC	0.00118502	0	LGALS9_CD45	LGALS9 - CD45	GALECTIN	Secreted Signaling	PMID: 30120235
542	c2	c10	LGALS9	PTPRC	0.00118502	0	LGALS9_CD45	LGALS9 - CD45	GALECTIN	Secreted Signaling	PMID: 30120235
543	c3	c10	LGALS9	PTPRC	0.00118502	0	LGALS9_CD45	LGALS9 - CD45	GALECTIN	Secreted Signaling	PMID: 30120235
544	c4	c10	LGALS9	PTPRC	0.00118502	0	LGALS9_CD45	LGALS9 - CD45	GALECTIN	Secreted Signaling	PMID: 30120235
545	c5	c10	LGALS9	PTPRC	0.00118502	0	LGALS9_CD45	LGALS9 - CD45	GALECTIN	Secreted Signaling	PMID: 30120235
546	c7	c10	LGALS9	PTPRC	0.00118502	0	LGALS9_CD45	LGALS9 - CD45	GALECTIN	Secreted Signaling	PMID: 30120235
547	CCL20_High	c10	LGALS9	PTPRC	0.00118502	0	LGALS9_CD45	LGALS9 - CD45	GALECTIN	Secreted Signaling	PMID: 30120235
548	CCL20_Low	c10	LGALS9	PTPRC	0.00118502	0	LGALS9_CD45	LGALS9 - CD45	GALECTIN	Secreted Signaling	PMID: 30120235
549	c0	c11	LGALS9	PTPRC	0.00354664	0	LGALS9_CD45	LGALS9 - CD45	GALECTIN	Secreted Signaling	PMID: 30120235
550	c1	c11	LGALS9	PTPRC	0.00354664	0	LGALS9_CD45	LGALS9 - CD45	GALECTIN	Secreted Signaling	PMID: 30120235
551	c13	c11	LGALS9	PTPRC	0.00354664	0	LGALS9_CD45	LGALS9 - CD45	GALECTIN	Secreted Signaling	PMID: 30120235
552	c2	c11	LGALS9	PTPRC	0.00354664	0	LGALS9_CD45	LGALS9 - CD45	GALECTIN	Secreted Signaling	PMID: 30120235
553	c3	c11	LGALS9	PTPRC	0.00354664	0	LGALS9_CD45	LGALS9 - CD45	GALECTIN	Secreted Signaling	PMID: 30120235
554	c4	c11	LGALS9	PTPRC	0.00354664	0	LGALS9_CD45	LGALS9 - CD45	GALECTIN	Secreted Signaling	PMID: 30120235
555	c5	c11	LGALS9	PTPRC	0.00354664	0	LGALS9_CD45	LGALS9 - CD45	GALECTIN	Secreted Signaling	PMID: 30120235
556	c7	c11	LGALS9	PTPRC	0.00354664	0	LGALS9_CD45	LGALS9 - CD45	GALECTIN	Secreted Signaling	PMID: 30120235
557	CCL20_High	c11	LGALS9	PTPRC	0.00354664	0	LGALS9_CD45	LGALS9 - CD45	GALECTIN	Secreted Signaling	PMID: 30120235
558	CCL20_Low	c11	LGALS9	PTPRC	0.00354664	0	LGALS9_CD45	LGALS9 - CD45	GALECTIN	Secreted Signaling	PMID: 30120235
559	c0	c12	LGALS9	PTPRC	0.00118502	0	LGALS9_CD45	LGALS9 - CD45	GALECTIN	Secreted Signaling	PMID: 30120235
560	c1	c12	LGALS9	PTPRC	0.00118502	0	LGALS9_CD45	LGALS9 - CD45	GALECTIN	Secreted Signaling	PMID: 30120235
561	c13	c12	LGALS9	PTPRC	0.00118502	0	LGALS9_CD45	LGALS9 - CD45	GALECTIN	Secreted Signaling	PMID: 30120235
562	c2	c12	LGALS9	PTPRC	0.00118502	0	LGALS9_CD45	LGALS9 - CD45	GALECTIN	Secreted Signaling	PMID: 30120235
563	c3	c12	LGALS9	PTPRC	0.00118502	0	LGALS9_CD45	LGALS9 - CD45	GALECTIN	Secreted Signaling	PMID: 30120235
564	c4	c12	LGALS9	PTPRC	0.00118502	0	LGALS9_CD45	LGALS9 - CD45	GALECTIN	Secreted Signaling	PMID: 30120235
565	c5	c12	LGALS9	PTPRC	0.00118502	0	LGALS9_CD45	LGALS9 - CD45	GALECTIN	Secreted Signaling	PMID: 30120235
566	c7	c12	LGALS9	PTPRC	0.00118502	0	LGALS9_CD45	LGALS9 - CD45	GALECTIN	Secreted Signaling	PMID: 30120235
567	CCL20_High	c12	LGALS9	PTPRC	0.00118502	0	LGALS9_CD45	LGALS9 - CD45	GALECTIN	Secreted Signaling	PMID: 30120235
568	CCL20_Low	c12	LGALS9	PTPRC	0.00118502	0	LGALS9_CD45	LGALS9 - CD45	GALECTIN	Secreted Signaling	PMID: 30120235
569	c0	c13	LGALS9	PTPRC	0.00118502	0	LGALS9_CD45	LGALS9 - CD45	GALECTIN	Secreted Signaling	PMID: 30120235
570	c1	c13	LGALS9	PTPRC	0.00118502	0	LGALS9_CD45	LGALS9 - CD45	GALECTIN	Secreted Signaling	PMID: 30120235
571	c13	c13	LGALS9	PTPRC	0.00118502	0	LGALS9_CD45	LGALS9 - CD45	GALECTIN	Secreted Signaling	PMID: 30120235
572	c2	c13	LGALS9	PTPRC	0.00118502	0	LGALS9_CD45	LGALS9 - CD45	GALECTIN	Secreted Signaling	PMID: 30120235
573	c3	c13	LGALS9	PTPRC	0.00118502	0	LGALS9_CD45	LGALS9 - CD45	GALECTIN	Secreted Signaling	PMID: 30120235
574	c4	c13	LGALS9	PTPRC	0.00118502	0	LGALS9_CD45	LGALS9 - CD45	GALECTIN	Secreted Signaling	PMID: 30120235
575	c5	c13	LGALS9	PTPRC	0.00118502	0	LGALS9_CD45	LGALS9 - CD45	GALECTIN	Secreted Signaling	PMID: 30120235
576	c7	c13	LGALS9	PTPRC	0.00118502	0	LGALS9_CD45	LGALS9 - CD45	GALECTIN	Secreted Signaling	PMID: 30120235
577	CCL20_High	c13	LGALS9	PTPRC	0.00118502	0	LGALS9_CD45	LGALS9 - CD45	GALECTIN	Secreted Signaling	PMID: 30120235
578	CCL20_Low	c13	LGALS9	PTPRC	0.00118502	0	LGALS9_CD45	LGALS9 - CD45	GALECTIN	Secreted Signaling	PMID: 30120235
579	c0	c2	LGALS9	PTPRC	0.00118502	0	LGALS9_CD45	LGALS9 - CD45	GALECTIN	Secreted Signaling	PMID: 30120235
580	c1	c2	LGALS9	PTPRC	0.00118502	0	LGALS9_CD45	LGALS9 - CD45	GALECTIN	Secreted Signaling	PMID: 30120235
581	c13	c2	LGALS9	PTPRC	0.00118502	0	LGALS9_CD45	LGALS9 - CD45	GALECTIN	Secreted Signaling	PMID: 30120235
582	c2	c2	LGALS9	PTPRC	0.00118502	0	LGALS9_CD45	LGALS9 - CD45	GALECTIN	Secreted Signaling	PMID: 30120235
583	c3	c2	LGALS9	PTPRC	0.00118502	0	LGALS9_CD45	LGALS9 - CD45	GALECTIN	Secreted Signaling	PMID: 30120235
584	c4	c2	LGALS9	PTPRC	0.00118502	0	LGALS9_CD45	LGALS9 - CD45	GALECTIN	Secreted Signaling	PMID: 30120235
585	c5	c2	LGALS9	PTPRC	0.00118502	0	LGALS9_CD45	LGALS9 - CD45	GALECTIN	Secreted Signaling	PMID: 30120235
586	c7	c2	LGALS9	PTPRC	0.00118502	0	LGALS9_CD45	LGALS9 - CD45	GALECTIN	Secreted Signaling	PMID: 30120235
587	CCL20_High	c2	LGALS9	PTPRC	0.00118502	0	LGALS9_CD45	LGALS9 - CD45	GALECTIN	Secreted Signaling	PMID: 30120235
588	CCL20_Low	c2	LGALS9	PTPRC	0.00118502	0	LGALS9_CD45	LGALS9 - CD45	GALECTIN	Secreted Signaling	PMID: 30120235
589	c0	c3	LGALS9	PTPRC	0.00118502	0	LGALS9_CD45	LGALS9 - CD45	GALECTIN	Secreted Signaling	PMID: 30120235
590	c1	c3	LGALS9	PTPRC	0.00118502	0	LGALS9_CD45	LGALS9 - CD45	GALECTIN	Secreted Signaling	PMID: 30120235
591	c13	c3	LGALS9	PTPRC	0.00118502	0	LGALS9_CD45	LGALS9 - CD45	GALECTIN	Secreted Signaling	PMID: 30120235
592	c2	c3	LGALS9	PTPRC	0.00118502	0	LGALS9_CD45	LGALS9 - CD45	GALECTIN	Secreted Signaling	PMID: 30120235
593	c3	c3	LGALS9	PTPRC	0.00118502	0	LGALS9_CD45	LGALS9 - CD45	GALECTIN	Secreted Signaling	PMID: 30120235
594	c4	c3	LGALS9	PTPRC	0.00118502	0	LGALS9_CD45	LGALS9 - CD45	GALECTIN	Secreted Signaling	PMID: 30120235
595	c5	c3	LGALS9	PTPRC	0.00118502	0	LGALS9_CD45	LGALS9 - CD45	GALECTIN	Secreted Signaling	PMID: 30120235
596	c7	c3	LGALS9	PTPRC	0.00118502	0	LGALS9_CD45	LGALS9 - CD45	GALECTIN	Secreted Signaling	PMID: 30120235
597	CCL20_High	c3	LGALS9	PTPRC	0.00118502	0	LGALS9_CD45	LGALS9 - CD45	GALECTIN	Secreted Signaling	PMID: 30120235
598	CCL20_Low	c3	LGALS9	PTPRC	0.00118502	0	LGALS9_CD45	LGALS9 - CD45	GALECTIN	Secreted Signaling	PMID: 30120235
599	c0	c4	LGALS9	PTPRC	0.00118502	0	LGALS9_CD45	LGALS9 - CD45	GALECTIN	Secreted Signaling	PMID: 30120235
600	c1	c4	LGALS9	PTPRC	0.00118502	0	LGALS9_CD45	LGALS9 - CD45	GALECTIN	Secreted Signaling	PMID: 30120235
601	c13	c4	LGALS9	PTPRC	0.00118502	0	LGALS9_CD45	LGALS9 - CD45	GALECTIN	Secreted Signaling	PMID: 30120235
602	c2	c4	LGALS9	PTPRC	0.00118502	0	LGALS9_CD45	LGALS9 - CD45	GALECTIN	Secreted Signaling	PMID: 30120235
603	c3	c4	LGALS9	PTPRC	0.00118502	0	LGALS9_CD45	LGALS9 - CD45	GALECTIN	Secreted Signaling	PMID: 30120235
604	c4	c4	LGALS9	PTPRC	0.00118502	0	LGALS9_CD45	LGALS9 - CD45	GALECTIN	Secreted Signaling	PMID: 30120235
605	c5	c4	LGALS9	PTPRC	0.00118502	0	LGALS9_CD45	LGALS9 - CD45	GALECTIN	Secreted Signaling	PMID: 30120235
606	c7	c4	LGALS9	PTPRC	0.00118502	0	LGALS9_CD45	LGALS9 - CD45	GALECTIN	Secreted Signaling	PMID: 30120235
607	CCL20_High	c4	LGALS9	PTPRC	0.00118502	0	LGALS9_CD45	LGALS9 - CD45	GALECTIN	Secreted Signaling	PMID: 30120235
608	CCL20_Low	c4	LGALS9	PTPRC	0.00118502	0	LGALS9_CD45	LGALS9 - CD45	GALECTIN	Secreted Signaling	PMID: 30120235
609	c0	c5	LGALS9	PTPRC	0.00118502	0	LGALS9_CD45	LGALS9 - CD45	GALECTIN	Secreted Signaling	PMID: 30120235
610	c1	c5	LGALS9	PTPRC	0.00118502	0	LGALS9_CD45	LGALS9 - CD45	GALECTIN	Secreted Signaling	PMID: 30120235
611	c13	c5	LGALS9	PTPRC	0.00118502	0	LGALS9_CD45	LGALS9 - CD45	GALECTIN	Secreted Signaling	PMID: 30120235
612	c2	c5	LGALS9	PTPRC	0.00118502	0	LGALS9_CD45	LGALS9 - CD45	GALECTIN	Secreted Signaling	PMID: 30120235
613	c3	c5	LGALS9	PTPRC	0.00118502	0	LGALS9_CD45	LGALS9 - CD45	GALECTIN	Secreted Signaling	PMID: 30120235
614	c4	c5	LGALS9	PTPRC	0.00118502	0	LGALS9_CD45	LGALS9 - CD45	GALECTIN	Secreted Signaling	PMID: 30120235
615	c5	c5	LGALS9	PTPRC	0.00118502	0	LGALS9_CD45	LGALS9 - CD45	GALECTIN	Secreted Signaling	PMID: 30120235
616	c7	c5	LGALS9	PTPRC	0.00118502	0	LGALS9_CD45	LGALS9 - CD45	GALECTIN	Secreted Signaling	PMID: 30120235
617	CCL20_High	c5	LGALS9	PTPRC	0.00118502	0	LGALS9_CD45	LGALS9 - CD45	GALECTIN	Secreted Signaling	PMID: 30120235
618	CCL20_Low	c5	LGALS9	PTPRC	0.00118502	0	LGALS9_CD45	LGALS9 - CD45	GALECTIN	Secreted Signaling	PMID: 30120235
619	c0	c7	LGALS9	PTPRC	0.00354664	0	LGALS9_CD45	LGALS9 - CD45	GALECTIN	Secreted Signaling	PMID: 30120235
620	c1	c7	LGALS9	PTPRC	0.00354664	0	LGALS9_CD45	LGALS9 - CD45	GALECTIN	Secreted Signaling	PMID: 30120235
621	c13	c7	LGALS9	PTPRC	0.00354664	0	LGALS9_CD45	LGALS9 - CD45	GALECTIN	Secreted Signaling	PMID: 30120235
622	c2	c7	LGALS9	PTPRC	0.00354664	0	LGALS9_CD45	LGALS9 - CD45	GALECTIN	Secreted Signaling	PMID: 30120235
623	c3	c7	LGALS9	PTPRC	0.00354664	0	LGALS9_CD45	LGALS9 - CD45	GALECTIN	Secreted Signaling	PMID: 30120235
624	c4	c7	LGALS9	PTPRC	0.00354664	0	LGALS9_CD45	LGALS9 - CD45	GALECTIN	Secreted Signaling	PMID: 30120235
625	c5	c7	LGALS9	PTPRC	0.00354664	0	LGALS9_CD45	LGALS9 - CD45	GALECTIN	Secreted Signaling	PMID: 30120235
626	c7	c7	LGALS9	PTPRC	0.00354664	0	LGALS9_CD45	LGALS9 - CD45	GALECTIN	Secreted Signaling	PMID: 30120235
627	CCL20_High	c7	LGALS9	PTPRC	0.00354664	0	LGALS9_CD45	LGALS9 - CD45	GALECTIN	Secreted Signaling	PMID: 30120235
628	CCL20_Low	c7	LGALS9	PTPRC	0.00354664	0	LGALS9_CD45	LGALS9 - CD45	GALECTIN	Secreted Signaling	PMID: 30120235
629	c0	c9	LGALS9	PTPRC	0.00118502	0	LGALS9_CD45	LGALS9 - CD45	GALECTIN	Secreted Signaling	PMID: 30120235
630	c1	c9	LGALS9	PTPRC	0.00118502	0	LGALS9_CD45	LGALS9 - CD45	GALECTIN	Secreted Signaling	PMID: 30120235
631	c13	c9	LGALS9	PTPRC	0.00118502	0	LGALS9_CD45	LGALS9 - CD45	GALECTIN	Secreted Signaling	PMID: 30120235
632	c2	c9	LGALS9	PTPRC	0.00118502	0	LGALS9_CD45	LGALS9 - CD45	GALECTIN	Secreted Signaling	PMID: 30120235
633	c3	c9	LGALS9	PTPRC	0.00118502	0	LGALS9_CD45	LGALS9 - CD45	GALECTIN	Secreted Signaling	PMID: 30120235
634	c4	c9	LGALS9	PTPRC	0.00118502	0	LGALS9_CD45	LGALS9 - CD45	GALECTIN	Secreted Signaling	PMID: 30120235
635	c5	c9	LGALS9	PTPRC	0.00118502	0	LGALS9_CD45	LGALS9 - CD45	GALECTIN	Secreted Signaling	PMID: 30120235
636	c7	c9	LGALS9	PTPRC	0.00118502	0	LGALS9_CD45	LGALS9 - CD45	GALECTIN	Secreted Signaling	PMID: 30120235
637	CCL20_High	c9	LGALS9	PTPRC	0.00118502	0	LGALS9_CD45	LGALS9 - CD45	GALECTIN	Secreted Signaling	PMID: 30120235
638	CCL20_Low	c9	LGALS9	PTPRC	0.00118502	0	LGALS9_CD45	LGALS9 - CD45	GALECTIN	Secreted Signaling	PMID: 30120235
639	c0	c0	LGALS9	HAVCR2	0.00118502	0	LGALS9_HAVCR2	LGALS9 - HAVCR2	GALECTIN	Secreted Signaling	PMID: 27192565
640	c1	c0	LGALS9	HAVCR2	0.00118502	0	LGALS9_HAVCR2	LGALS9 - HAVCR2	GALECTIN	Secreted Signaling	PMID: 27192565
641	c13	c0	LGALS9	HAVCR2	0.00118502	0	LGALS9_HAVCR2	LGALS9 - HAVCR2	GALECTIN	Secreted Signaling	PMID: 27192565
642	c2	c0	LGALS9	HAVCR2	0.00118502	0	LGALS9_HAVCR2	LGALS9 - HAVCR2	GALECTIN	Secreted Signaling	PMID: 27192565
643	c3	c0	LGALS9	HAVCR2	0.00118502	0	LGALS9_HAVCR2	LGALS9 - HAVCR2	GALECTIN	Secreted Signaling	PMID: 27192565
644	c4	c0	LGALS9	HAVCR2	0.00118502	0	LGALS9_HAVCR2	LGALS9 - HAVCR2	GALECTIN	Secreted Signaling	PMID: 27192565
645	c5	c0	LGALS9	HAVCR2	0.00118502	0	LGALS9_HAVCR2	LGALS9 - HAVCR2	GALECTIN	Secreted Signaling	PMID: 27192565
646	c7	c0	LGALS9	HAVCR2	0.00118502	0	LGALS9_HAVCR2	LGALS9 - HAVCR2	GALECTIN	Secreted Signaling	PMID: 27192565
647	CCL20_High	c0	LGALS9	HAVCR2	0.00118502	0	LGALS9_HAVCR2	LGALS9 - HAVCR2	GALECTIN	Secreted Signaling	PMID: 27192565
648	CCL20_Low	c0	LGALS9	HAVCR2	0.00118502	0	LGALS9_HAVCR2	LGALS9 - HAVCR2	GALECTIN	Secreted Signaling	PMID: 27192565
649	c0	c2	LGALS9	HAVCR2	0.00118502	0	LGALS9_HAVCR2	LGALS9 - HAVCR2	GALECTIN	Secreted Signaling	PMID: 27192565
650	c1	c2	LGALS9	HAVCR2	0.00118502	0	LGALS9_HAVCR2	LGALS9 - HAVCR2	GALECTIN	Secreted Signaling	PMID: 27192565
651	c13	c2	LGALS9	HAVCR2	0.00118502	0	LGALS9_HAVCR2	LGALS9 - HAVCR2	GALECTIN	Secreted Signaling	PMID: 27192565
652	c2	c2	LGALS9	HAVCR2	0.00118502	0	LGALS9_HAVCR2	LGALS9 - HAVCR2	GALECTIN	Secreted Signaling	PMID: 27192565
653	c3	c2	LGALS9	HAVCR2	0.00118502	0	LGALS9_HAVCR2	LGALS9 - HAVCR2	GALECTIN	Secreted Signaling	PMID: 27192565
654	c4	c2	LGALS9	HAVCR2	0.00118502	0	LGALS9_HAVCR2	LGALS9 - HAVCR2	GALECTIN	Secreted Signaling	PMID: 27192565
655	c5	c2	LGALS9	HAVCR2	0.00118502	0	LGALS9_HAVCR2	LGALS9 - HAVCR2	GALECTIN	Secreted Signaling	PMID: 27192565
656	c7	c2	LGALS9	HAVCR2	0.00118502	0	LGALS9_HAVCR2	LGALS9 - HAVCR2	GALECTIN	Secreted Signaling	PMID: 27192565
657	CCL20_High	c2	LGALS9	HAVCR2	0.00118502	0	LGALS9_HAVCR2	LGALS9 - HAVCR2	GALECTIN	Secreted Signaling	PMID: 27192565
658	CCL20_Low	c2	LGALS9	HAVCR2	0.00118502	0	LGALS9_HAVCR2	LGALS9 - HAVCR2	GALECTIN	Secreted Signaling	PMID: 27192565
659	c0	c3	LGALS9	HAVCR2	0.00118502	0	LGALS9_HAVCR2	LGALS9 - HAVCR2	GALECTIN	Secreted Signaling	PMID: 27192565
660	c1	c3	LGALS9	HAVCR2	0.00118502	0	LGALS9_HAVCR2	LGALS9 - HAVCR2	GALECTIN	Secreted Signaling	PMID: 27192565
661	c13	c3	LGALS9	HAVCR2	0.00118502	0	LGALS9_HAVCR2	LGALS9 - HAVCR2	GALECTIN	Secreted Signaling	PMID: 27192565
662	c2	c3	LGALS9	HAVCR2	0.00118502	0	LGALS9_HAVCR2	LGALS9 - HAVCR2	GALECTIN	Secreted Signaling	PMID: 27192565
663	c3	c3	LGALS9	HAVCR2	0.00118502	0	LGALS9_HAVCR2	LGALS9 - HAVCR2	GALECTIN	Secreted Signaling	PMID: 27192565
664	c4	c3	LGALS9	HAVCR2	0.00118502	0	LGALS9_HAVCR2	LGALS9 - HAVCR2	GALECTIN	Secreted Signaling	PMID: 27192565
665	c5	c3	LGALS9	HAVCR2	0.00118502	0	LGALS9_HAVCR2	LGALS9 - HAVCR2	GALECTIN	Secreted Signaling	PMID: 27192565
666	c7	c3	LGALS9	HAVCR2	0.00118502	0	LGALS9_HAVCR2	LGALS9 - HAVCR2	GALECTIN	Secreted Signaling	PMID: 27192565
667	CCL20_High	c3	LGALS9	HAVCR2	0.00118502	0	LGALS9_HAVCR2	LGALS9 - HAVCR2	GALECTIN	Secreted Signaling	PMID: 27192565
668	CCL20_Low	c3	LGALS9	HAVCR2	0.00118502	0	LGALS9_HAVCR2	LGALS9 - HAVCR2	GALECTIN	Secreted Signaling	PMID: 27192565
669	c0	c4	LGALS9	HAVCR2	0.00118502	0	LGALS9_HAVCR2	LGALS9 - HAVCR2	GALECTIN	Secreted Signaling	PMID: 27192565
670	c1	c4	LGALS9	HAVCR2	0.00118502	0	LGALS9_HAVCR2	LGALS9 - HAVCR2	GALECTIN	Secreted Signaling	PMID: 27192565
671	c13	c4	LGALS9	HAVCR2	0.00118502	0	LGALS9_HAVCR2	LGALS9 - HAVCR2	GALECTIN	Secreted Signaling	PMID: 27192565
672	c2	c4	LGALS9	HAVCR2	0.00118502	0	LGALS9_HAVCR2	LGALS9 - HAVCR2	GALECTIN	Secreted Signaling	PMID: 27192565
673	c3	c4	LGALS9	HAVCR2	0.00118502	0	LGALS9_HAVCR2	LGALS9 - HAVCR2	GALECTIN	Secreted Signaling	PMID: 27192565
674	c4	c4	LGALS9	HAVCR2	0.00118502	0	LGALS9_HAVCR2	LGALS9 - HAVCR2	GALECTIN	Secreted Signaling	PMID: 27192565
675	c5	c4	LGALS9	HAVCR2	0.00118502	0	LGALS9_HAVCR2	LGALS9 - HAVCR2	GALECTIN	Secreted Signaling	PMID: 27192565
676	c7	c4	LGALS9	HAVCR2	0.00118502	0	LGALS9_HAVCR2	LGALS9 - HAVCR2	GALECTIN	Secreted Signaling	PMID: 27192565
677	CCL20_High	c4	LGALS9	HAVCR2	0.00118502	0	LGALS9_HAVCR2	LGALS9 - HAVCR2	GALECTIN	Secreted Signaling	PMID: 27192565
678	CCL20_Low	c4	LGALS9	HAVCR2	0.00118502	0	LGALS9_HAVCR2	LGALS9 - HAVCR2	GALECTIN	Secreted Signaling	PMID: 27192565
679	c0	c5	LGALS9	HAVCR2	0.00118502	0	LGALS9_HAVCR2	LGALS9 - HAVCR2	GALECTIN	Secreted Signaling	PMID: 27192565
680	c1	c5	LGALS9	HAVCR2	0.00118502	0	LGALS9_HAVCR2	LGALS9 - HAVCR2	GALECTIN	Secreted Signaling	PMID: 27192565
681	c13	c5	LGALS9	HAVCR2	0.00118502	0	LGALS9_HAVCR2	LGALS9 - HAVCR2	GALECTIN	Secreted Signaling	PMID: 27192565
682	c2	c5	LGALS9	HAVCR2	0.00118502	0	LGALS9_HAVCR2	LGALS9 - HAVCR2	GALECTIN	Secreted Signaling	PMID: 27192565
683	c3	c5	LGALS9	HAVCR2	0.00118502	0	LGALS9_HAVCR2	LGALS9 - HAVCR2	GALECTIN	Secreted Signaling	PMID: 27192565
684	c4	c5	LGALS9	HAVCR2	0.00118502	0	LGALS9_HAVCR2	LGALS9 - HAVCR2	GALECTIN	Secreted Signaling	PMID: 27192565
685	c5	c5	LGALS9	HAVCR2	0.00118502	0	LGALS9_HAVCR2	LGALS9 - HAVCR2	GALECTIN	Secreted Signaling	PMID: 27192565
686	c7	c5	LGALS9	HAVCR2	0.00118502	0	LGALS9_HAVCR2	LGALS9 - HAVCR2	GALECTIN	Secreted Signaling	PMID: 27192565
687	CCL20_High	c5	LGALS9	HAVCR2	0.00118502	0	LGALS9_HAVCR2	LGALS9 - HAVCR2	GALECTIN	Secreted Signaling	PMID: 27192565
688	CCL20_Low	c5	LGALS9	HAVCR2	0.00118502	0	LGALS9_HAVCR2	LGALS9 - HAVCR2	GALECTIN	Secreted Signaling	PMID: 27192565
689	c0	c7	LGALS9	HAVCR2	0.00118502	0	LGALS9_HAVCR2	LGALS9 - HAVCR2	GALECTIN	Secreted Signaling	PMID: 27192565
690	c1	c7	LGALS9	HAVCR2	0.00118502	0	LGALS9_HAVCR2	LGALS9 - HAVCR2	GALECTIN	Secreted Signaling	PMID: 27192565
691	c13	c7	LGALS9	HAVCR2	0.00118502	0	LGALS9_HAVCR2	LGALS9 - HAVCR2	GALECTIN	Secreted Signaling	PMID: 27192565
692	c2	c7	LGALS9	HAVCR2	0.00118502	0	LGALS9_HAVCR2	LGALS9 - HAVCR2	GALECTIN	Secreted Signaling	PMID: 27192565
693	c3	c7	LGALS9	HAVCR2	0.00118502	0	LGALS9_HAVCR2	LGALS9 - HAVCR2	GALECTIN	Secreted Signaling	PMID: 27192565
694	c4	c7	LGALS9	HAVCR2	0.00118502	0	LGALS9_HAVCR2	LGALS9 - HAVCR2	GALECTIN	Secreted Signaling	PMID: 27192565
695	c5	c7	LGALS9	HAVCR2	0.00118502	0	LGALS9_HAVCR2	LGALS9 - HAVCR2	GALECTIN	Secreted Signaling	PMID: 27192565
696	c7	c7	LGALS9	HAVCR2	0.00118502	0	LGALS9_HAVCR2	LGALS9 - HAVCR2	GALECTIN	Secreted Signaling	PMID: 27192565
697	CCL20_High	c7	LGALS9	HAVCR2	0.00118502	0	LGALS9_HAVCR2	LGALS9 - HAVCR2	GALECTIN	Secreted Signaling	PMID: 27192565
698	CCL20_Low	c7	LGALS9	HAVCR2	0.00118502	0	LGALS9_HAVCR2	LGALS9 - HAVCR2	GALECTIN	Secreted Signaling	PMID: 27192565
699	c0	c9	LGALS9	HAVCR2	0.00118502	0	LGALS9_HAVCR2	LGALS9 - HAVCR2	GALECTIN	Secreted Signaling	PMID: 27192565
700	c1	c9	LGALS9	HAVCR2	0.00118502	0	LGALS9_HAVCR2	LGALS9 - HAVCR2	GALECTIN	Secreted Signaling	PMID: 27192565
701	c13	c9	LGALS9	HAVCR2	0.00118502	0	LGALS9_HAVCR2	LGALS9 - HAVCR2	GALECTIN	Secreted Signaling	PMID: 27192565
702	c2	c9	LGALS9	HAVCR2	0.00118502	0	LGALS9_HAVCR2	LGALS9 - HAVCR2	GALECTIN	Secreted Signaling	PMID: 27192565
703	c3	c9	LGALS9	HAVCR2	0.00118502	0	LGALS9_HAVCR2	LGALS9 - HAVCR2	GALECTIN	Secreted Signaling	PMID: 27192565
704	c4	c9	LGALS9	HAVCR2	0.00118502	0	LGALS9_HAVCR2	LGALS9 - HAVCR2	GALECTIN	Secreted Signaling	PMID: 27192565
705	c5	c9	LGALS9	HAVCR2	0.00118502	0	LGALS9_HAVCR2	LGALS9 - HAVCR2	GALECTIN	Secreted Signaling	PMID: 27192565
706	c7	c9	LGALS9	HAVCR2	0.00118502	0	LGALS9_HAVCR2	LGALS9 - HAVCR2	GALECTIN	Secreted Signaling	PMID: 27192565
707	CCL20_High	c9	LGALS9	HAVCR2	0.00118502	0	LGALS9_HAVCR2	LGALS9 - HAVCR2	GALECTIN	Secreted Signaling	PMID: 27192565
708	CCL20_Low	c9	LGALS9	HAVCR2	0.00118502	0	LGALS9_HAVCR2	LGALS9 - HAVCR2	GALECTIN	Secreted Signaling	PMID: 27192565
709	c0	c1	LGALS9	CD44	0.00423527	0	LGALS9_CD44	LGALS9 - CD44	GALECTIN	Secreted Signaling	PMID: 25065622
710	c1	c1	LGALS9	CD44	0.00423527	0	LGALS9_CD44	LGALS9 - CD44	GALECTIN	Secreted Signaling	PMID: 25065622
711	c13	c1	LGALS9	CD44	0.00423527	0	LGALS9_CD44	LGALS9 - CD44	GALECTIN	Secreted Signaling	PMID: 25065622
712	c2	c1	LGALS9	CD44	0.00423527	0	LGALS9_CD44	LGALS9 - CD44	GALECTIN	Secreted Signaling	PMID: 25065622
713	c3	c1	LGALS9	CD44	0.00423527	0	LGALS9_CD44	LGALS9 - CD44	GALECTIN	Secreted Signaling	PMID: 25065622
714	c4	c1	LGALS9	CD44	0.00423527	0	LGALS9_CD44	LGALS9 - CD44	GALECTIN	Secreted Signaling	PMID: 25065622
715	c5	c1	LGALS9	CD44	0.00423527	0	LGALS9_CD44	LGALS9 - CD44	GALECTIN	Secreted Signaling	PMID: 25065622
716	c7	c1	LGALS9	CD44	0.00423527	0	LGALS9_CD44	LGALS9 - CD44	GALECTIN	Secreted Signaling	PMID: 25065622
717	CCL20_High	c1	LGALS9	CD44	0.00423527	0	LGALS9_CD44	LGALS9 - CD44	GALECTIN	Secreted Signaling	PMID: 25065622
718	CCL20_Low	c1	LGALS9	CD44	0.00423527	0	LGALS9_CD44	LGALS9 - CD44	GALECTIN	Secreted Signaling	PMID: 25065622
719	c0	c2	LGALS9	CD44	0.00423527	0	LGALS9_CD44	LGALS9 - CD44	GALECTIN	Secreted Signaling	PMID: 25065622
720	c1	c2	LGALS9	CD44	0.00423527	0	LGALS9_CD44	LGALS9 - CD44	GALECTIN	Secreted Signaling	PMID: 25065622
721	c13	c2	LGALS9	CD44	0.00423527	0	LGALS9_CD44	LGALS9 - CD44	GALECTIN	Secreted Signaling	PMID: 25065622
722	c2	c2	LGALS9	CD44	0.00423527	0	LGALS9_CD44	LGALS9 - CD44	GALECTIN	Secreted Signaling	PMID: 25065622
723	c3	c2	LGALS9	CD44	0.00423527	0	LGALS9_CD44	LGALS9 - CD44	GALECTIN	Secreted Signaling	PMID: 25065622
724	c4	c2	LGALS9	CD44	0.00423527	0	LGALS9_CD44	LGALS9 - CD44	GALECTIN	Secreted Signaling	PMID: 25065622
725	c5	c2	LGALS9	CD44	0.00423527	0	LGALS9_CD44	LGALS9 - CD44	GALECTIN	Secreted Signaling	PMID: 25065622
726	c7	c2	LGALS9	CD44	0.00423527	0	LGALS9_CD44	LGALS9 - CD44	GALECTIN	Secreted Signaling	PMID: 25065622
727	CCL20_High	c2	LGALS9	CD44	0.00423527	0	LGALS9_CD44	LGALS9 - CD44	GALECTIN	Secreted Signaling	PMID: 25065622
728	CCL20_Low	c2	LGALS9	CD44	0.00423527	0	LGALS9_CD44	LGALS9 - CD44	GALECTIN	Secreted Signaling	PMID: 25065622
729	c0	c3	LGALS9	CD44	0.00423527	0	LGALS9_CD44	LGALS9 - CD44	GALECTIN	Secreted Signaling	PMID: 25065622
730	c1	c3	LGALS9	CD44	0.00423527	0	LGALS9_CD44	LGALS9 - CD44	GALECTIN	Secreted Signaling	PMID: 25065622
731	c13	c3	LGALS9	CD44	0.00423527	0	LGALS9_CD44	LGALS9 - CD44	GALECTIN	Secreted Signaling	PMID: 25065622
732	c2	c3	LGALS9	CD44	0.00423527	0	LGALS9_CD44	LGALS9 - CD44	GALECTIN	Secreted Signaling	PMID: 25065622
733	c3	c3	LGALS9	CD44	0.00423527	0	LGALS9_CD44	LGALS9 - CD44	GALECTIN	Secreted Signaling	PMID: 25065622
734	c4	c3	LGALS9	CD44	0.00423527	0	LGALS9_CD44	LGALS9 - CD44	GALECTIN	Secreted Signaling	PMID: 25065622
735	c5	c3	LGALS9	CD44	0.00423527	0	LGALS9_CD44	LGALS9 - CD44	GALECTIN	Secreted Signaling	PMID: 25065622
736	c7	c3	LGALS9	CD44	0.00423527	0	LGALS9_CD44	LGALS9 - CD44	GALECTIN	Secreted Signaling	PMID: 25065622
737	CCL20_High	c3	LGALS9	CD44	0.00423527	0	LGALS9_CD44	LGALS9 - CD44	GALECTIN	Secreted Signaling	PMID: 25065622
738	CCL20_Low	c3	LGALS9	CD44	0.00423527	0	LGALS9_CD44	LGALS9 - CD44	GALECTIN	Secreted Signaling	PMID: 25065622
739	c0	c5	LGALS9	CD44	0.00423527	0	LGALS9_CD44	LGALS9 - CD44	GALECTIN	Secreted Signaling	PMID: 25065622
740	c1	c5	LGALS9	CD44	0.00423527	0	LGALS9_CD44	LGALS9 - CD44	GALECTIN	Secreted Signaling	PMID: 25065622
741	c13	c5	LGALS9	CD44	0.00423527	0	LGALS9_CD44	LGALS9 - CD44	GALECTIN	Secreted Signaling	PMID: 25065622
742	c2	c5	LGALS9	CD44	0.00423527	0	LGALS9_CD44	LGALS9 - CD44	GALECTIN	Secreted Signaling	PMID: 25065622
743	c3	c5	LGALS9	CD44	0.00423527	0	LGALS9_CD44	LGALS9 - CD44	GALECTIN	Secreted Signaling	PMID: 25065622
744	c4	c5	LGALS9	CD44	0.00423527	0	LGALS9_CD44	LGALS9 - CD44	GALECTIN	Secreted Signaling	PMID: 25065622
745	c5	c5	LGALS9	CD44	0.00423527	0	LGALS9_CD44	LGALS9 - CD44	GALECTIN	Secreted Signaling	PMID: 25065622
746	c7	c5	LGALS9	CD44	0.00423527	0	LGALS9_CD44	LGALS9 - CD44	GALECTIN	Secreted Signaling	PMID: 25065622
747	CCL20_High	c5	LGALS9	CD44	0.00423527	0	LGALS9_CD44	LGALS9 - CD44	GALECTIN	Secreted Signaling	PMID: 25065622
748	CCL20_Low	c5	LGALS9	CD44	0.00423527	0	LGALS9_CD44	LGALS9 - CD44	GALECTIN	Secreted Signaling	PMID: 25065622
749	c0	c8	LGALS9	CD44	0.00423527	0	LGALS9_CD44	LGALS9 - CD44	GALECTIN	Secreted Signaling	PMID: 25065622
750	c1	c8	LGALS9	CD44	0.00423527	0	LGALS9_CD44	LGALS9 - CD44	GALECTIN	Secreted Signaling	PMID: 25065622
751	c13	c8	LGALS9	CD44	0.00423527	0	LGALS9_CD44	LGALS9 - CD44	GALECTIN	Secreted Signaling	PMID: 25065622
752	c2	c8	LGALS9	CD44	0.00423527	0	LGALS9_CD44	LGALS9 - CD44	GALECTIN	Secreted Signaling	PMID: 25065622
753	c3	c8	LGALS9	CD44	0.00423527	0	LGALS9_CD44	LGALS9 - CD44	GALECTIN	Secreted Signaling	PMID: 25065622
754	c4	c8	LGALS9	CD44	0.00423527	0	LGALS9_CD44	LGALS9 - CD44	GALECTIN	Secreted Signaling	PMID: 25065622
755	c5	c8	LGALS9	CD44	0.00423527	0	LGALS9_CD44	LGALS9 - CD44	GALECTIN	Secreted Signaling	PMID: 25065622
756	c7	c8	LGALS9	CD44	0.00423527	0	LGALS9_CD44	LGALS9 - CD44	GALECTIN	Secreted Signaling	PMID: 25065622
757	CCL20_High	c8	LGALS9	CD44	0.00423527	0	LGALS9_CD44	LGALS9 - CD44	GALECTIN	Secreted Signaling	PMID: 25065622
758	CCL20_Low	c8	LGALS9	CD44	0.00423527	0	LGALS9_CD44	LGALS9 - CD44	GALECTIN	Secreted Signaling	PMID: 25065622
759	c0	CCL20_High	LGALS9	CD44	0.00423527	0	LGALS9_CD44	LGALS9 - CD44	GALECTIN	Secreted Signaling	PMID: 25065622
760	c1	CCL20_High	LGALS9	CD44	0.00423527	0	LGALS9_CD44	LGALS9 - CD44	GALECTIN	Secreted Signaling	PMID: 25065622
761	c13	CCL20_High	LGALS9	CD44	0.00423527	0	LGALS9_CD44	LGALS9 - CD44	GALECTIN	Secreted Signaling	PMID: 25065622
762	c2	CCL20_High	LGALS9	CD44	0.00423527	0	LGALS9_CD44	LGALS9 - CD44	GALECTIN	Secreted Signaling	PMID: 25065622
763	c3	CCL20_High	LGALS9	CD44	0.00423527	0	LGALS9_CD44	LGALS9 - CD44	GALECTIN	Secreted Signaling	PMID: 25065622
764	c4	CCL20_High	LGALS9	CD44	0.00423527	0	LGALS9_CD44	LGALS9 - CD44	GALECTIN	Secreted Signaling	PMID: 25065622
765	c5	CCL20_High	LGALS9	CD44	0.00423527	0	LGALS9_CD44	LGALS9 - CD44	GALECTIN	Secreted Signaling	PMID: 25065622
766	c7	CCL20_High	LGALS9	CD44	0.00423527	0	LGALS9_CD44	LGALS9 - CD44	GALECTIN	Secreted Signaling	PMID: 25065622
767	CCL20_High	CCL20_High	LGALS9	CD44	0.00423527	0	LGALS9_CD44	LGALS9 - CD44	GALECTIN	Secreted Signaling	PMID: 25065622
768	CCL20_Low	CCL20_High	LGALS9	CD44	0.00423527	0	LGALS9_CD44	LGALS9 - CD44	GALECTIN	Secreted Signaling	PMID: 25065622
769	c0	CCL20_Low	LGALS9	CD44	0.00423527	0	LGALS9_CD44	LGALS9 - CD44	GALECTIN	Secreted Signaling	PMID: 25065622
770	c1	CCL20_Low	LGALS9	CD44	0.00423527	0	LGALS9_CD44	LGALS9 - CD44	GALECTIN	Secreted Signaling	PMID: 25065622
771	c13	CCL20_Low	LGALS9	CD44	0.00423527	0	LGALS9_CD44	LGALS9 - CD44	GALECTIN	Secreted Signaling	PMID: 25065622
772	c2	CCL20_Low	LGALS9	CD44	0.00423527	0	LGALS9_CD44	LGALS9 - CD44	GALECTIN	Secreted Signaling	PMID: 25065622
773	c3	CCL20_Low	LGALS9	CD44	0.00423527	0	LGALS9_CD44	LGALS9 - CD44	GALECTIN	Secreted Signaling	PMID: 25065622
774	c4	CCL20_Low	LGALS9	CD44	0.00423527	0	LGALS9_CD44	LGALS9 - CD44	GALECTIN	Secreted Signaling	PMID: 25065622
775	c5	CCL20_Low	LGALS9	CD44	0.00423527	0	LGALS9_CD44	LGALS9 - CD44	GALECTIN	Secreted Signaling	PMID: 25065622
776	c7	CCL20_Low	LGALS9	CD44	0.00423527	0	LGALS9_CD44	LGALS9 - CD44	GALECTIN	Secreted Signaling	PMID: 25065622
777	CCL20_High	CCL20_Low	LGALS9	CD44	0.00423527	0	LGALS9_CD44	LGALS9 - CD44	GALECTIN	Secreted Signaling	PMID: 25065622
778	CCL20_Low	CCL20_Low	LGALS9	CD44	0.00423527	0	LGALS9_CD44	LGALS9 - CD44	GALECTIN	Secreted Signaling	PMID: 25065622
