# Supplementary material for: Proteasome-dependent senescent tumor cells mediate immunosuppression through CCL20 secretion and M2 polarization in pancreatic ductal adenocarcinoma
Source: Front Immunol. 2023 Jun 15;14:1216376. doi: 10.3389/fimmu.2023.1216376 (PMC10310997; doi:10.3389/fimmu.2023.1216376)
Supplement: Supplementary file 1 [file DataSheet_1.zip › Supplementary Materials/Table S5.xlsx]

## Sheet: Pink
Gene symbol
ZWINT
ZWILCH
ZW10
ZNF774
ZNF488
ZNF207
ZNF185
ZNF165
ZMYND8
ZMYM1
ZIC2
ZDHHC3
YWHAZ
YOD1
YIF1A
YARS
XYLB
XRCC3
XDH
WNT7B
WFDC3
WDR92
WDR54
WDR53
WDR45B
VSIG10
VRK1
UTP4
USP39
UQCC3
UNG
ULBP2
UHRF1
UGT1A10
UCA1
UBE2Z
UBE2T
UBE2S
UBE2C
UBASH3B
UBALD2
U2SURP
TYMSOS
TYMS
TXNRD1
TUFT1
TUBG1
TUBA1C
TUBA1B
TUBA1A
TTK
TTF2
TTC9
TTC30A
TSPO
TSFM
TROAP
TRMT12
TRIP13
TRIM7
TRIM21
TRIB3
TRERF1
TPX2
TPI1
TOR1AIP2
TOP2A
TNFRSF6B
TNFRSF21
TNFRSF10A
TMPO-AS1
TMEM87B
TMEM41B
TMEM41A
TMEM185B
TMEM159
TMEM141
TMEM105
TM4SF1
TLDC1
TK1
TIMM29
TIMM23
TIMELESS
TICRR
THOC3
TFCP2
TFAP2A
TFAM
TES
TBC1D31
TAX1BP1
TALDO1
TACSTD2
TACO1
SYNGR2
SUV39H1
SULT2B1
STYXL1
STYK1
STMN1
STK31
STIL
STAMBP
SRXN1
SRD5A1
SQLE
SPINT2
SPINT1
SPDL1
SPC25
SPATS2L
SPAG5
SPA17
SP140L
SOWAHC
SNRPD2
SNRPC
SNRPB
SNRPA1
SNORC
SNORA11D
SMC4
SMC2
SLCO4A1
SLC9A7
SLC7A6OS
SLC7A11
SLC52A3
SLC4A11
SLC35F2
SLC35E4
SLC35B1
SLC35A2
SLC2A1
SLC25A39
SLC16A3
SKP2
SKA3
SKA1
SINHCAF
SGPL1
SGO1
SGMS2
SFXN1
SERPINB5
SERPINB3
2023-09-09
SEMA4B
SDHAF4
SDC1
SCEL
SCARNA18
SAPCD2
SAMD9
SAMD1
SAE1
SAAL1
S100A16
S100A14
S100A10
RTP4
RTN4R
RSPH3
RRAS
RNFT2
RNF34
RNF181
RNF149
RNF141
RNASEH2A
RMI2
RHPN1-AS1
RHOF
RHOC
RHNO1
RFWD3
RFC4
RFC3
RELL2
REEP4
RDM1
RCAN3
RALGAPB
RAD54B
RAD51AP1
RACGAP1
RAC1
RAB8A
RAB11A
RAB10
PVT1
PUS7
PTTG3P
PTTG1
PTPRR
PSRC1
PSMG3
PSME4
PSME3
PSMD3
PSMD13
PSMD11
PSMB7
PSMB3
PSMB2
PRR13
PRR11
PRMT5
PRKAR1B
PRELID1
PRDX1
PRC1
PPTC7
PPP4R4
PPP2CA
PPL
PPIH
POLR2J
POLQ
POLE2
POLD2
POLA2
POLA1
POC1A
PMS2P4
PLP2
PLK4
PLK1
PLEK2
PLCD3
PLAUR
PKMYT1
PITX1
PIP4K2C
PIMREG
PIH1D1
PIGG
PHKA1
PFKP
PECR
PDLIM5
PDCD5
PDCD2L
PCYT2
PCDH7
PCDH1
PBK
PAX8-AS1
PAX8
PATL1
PANX1
PAK6
PAICS
PAEP
P2RY2
OSBPL3
ORMDL2
OIP5
OCIAD2
OASL
OAS1
NUSAP1
NUP98
NUP93
NUP85
NUP62CL
NUP50
NUP205
NUP107
NUF2
NUDT5
NSMCE2
NSDHL
NRP2
NRAV
NRAS
NR2C2
NPC1
NPB
NOXO1
NOP9
NOLC1
NOL3
NMU
NIPA2
NIF3L1
NHLRC2
NGEF
NET1
NECTIN1
NDUFS3
NDUFA9
NDE1
NCBP1
NCAPG
NCAPD2
NAPRT
NAPG
NAA15
MYO1E
MYL12B
MYEOV
MXD1
MTIF2
MTHFD1
MTFR2
MTFP1
MTCH2
MTBP
MRPS17
MRPS12
MRPS10
MRPL58
MRPL52
MRPL22
MRPL17
MPZL2
MOCOS
MND1
MMP28
MIS18A
MIR924HG
MIR614
MIR562
MIPEP
MIF
MGME1
MFSD10
MEX3D
MELTF
MELK
MED6
MED19
MED10
MCM7
MCM6
MCM4
MCM2
MCM10
MB
MASTL
MAPK13
MANCR
MALL
MAGOH
LY6E
LSM4
LSM12
LSG1
LRRC8E
LRRC8A
LRRC20
LRRC1
LRP8
LOC389641
LMTK3
LMTK2
LMO7
LMNB1
LIPT2
LINC01559
LINC01512
LIN9
LIG1
LETM2
LEMD1
LAMC2
LAMB3
LAMA3
KYNU
KYAT1
KRT15
KREMEN2
KNL1
KMT5B
KISS1
KIFC1
KIF4A
KIF2C
KIF23
KIF20B
KIF20A
KIF18A
KIF15
KIF14
KIF11
KDELR3
KCTD5
KARS
ITGA2
ISG20
IRS1
IRF6
IRAK2
IPO9
IPO4
INPP4B
INO80C
IL1RN
IGF2BP3
IFI27
IER5
ID1
HYAL4
HSPBP1
HSP90B1
HSD17B1
HS3ST1
HRASLS2
HOXD4
HOXA13
HNRNPF
HNRNPAB
HNRNPA3
HMMR
HMGA1
HMBS
HK2
HJURP
HIST2H2BE
HIST2H2AC
HIST1H4H
HIST1H3F
HIST1H3D
HIST1H2BK
HIST1H2BD
HIST1H2AE
HELLS
HDGF
HAUS8
HAS3
GTPBP4
GRPEL1
GRIN1
GRHL1
GRB7
GRAMD2A
GPSM2
GPRC5A
GPAT3
GJB4
GINS4
GINS3
GINS2
GEMIN6
GCNT2P
GCNT2
GCDH
GART
GARS
GAPDH
GAN
GALNT5
FUT11
FUBP1
FRMD8
FOXM1
FOXD1
FN3KRP
FKBP4
FIP1L1
FGFBP1
FGD6
FERMT1
FEN1
FBXO5
FBXO45
FBXO28
FASN
FANCI
FANCE
FANCD2
FAM96B
FAM86JP
FAM86B3P
FAM84B
FAM83D
FAM83A
FAM72A
FAM25A
FAM241B
FAM222B
FAM207A
FAF2
FADD
EZR
EZH2
EXO1
ESPL1
ERVMER34-1
ERO1A
ENDOD1
EMG1
EME1
ELOVL1
ELMOD2
ELK4
EIPR1
EIF6
EIF4EBP1
EIF4E2
EIF3I
EIF2S2
EGFR
EFNB2
EFL1
E2F7
E2F2
DYNLL2
DUSP4
DUS4L
DTL
DSN1
DSG3
DSCC1
DPY19L1
DONSON
DOLPP1
DNTTIP1
DNASE1L1
DNAJC9
DNAJC7
DNAJC3
DNAJB11
DNAJB1
DNAJA4
DNAJA3
DNAAF5
DLGAP5
DKK1
DKC1
DIAPH3
DHDH
DGKG
DESI1
DEPDC1B
DEPDC1
DDX60L
DDX18
DDX10
DDIAS
DDB1
DCTN5
DBF4
DARS2
DARS
CYSRT1
CYBA
CYB5R2
CYB5B
CYB561
CXorf38
CTSV
CTPS1
CTNNBL1
CSTF2
CSTB
CSNK2A3
CSE1L
CPSF3
COPG1
COMMD5
COL17A1
CNOT6
CLIC3
CLIC1
CLDN4
CKS2
CKAP2L
CISD2
CIP2A
CIB1
CHEK1
CFL1
CFDP1
CEP89
CEP55
CENPX
CENPU
CENPO
CENPN
CENPM
CENPH
CENPF
CENPE
CENPA
CEACAM1
CDT1
CDKN3
CDKN2D
CDK7
CDK2
CDK1
CDH3
CDCP1
CDCA8
CDCA7L
CDCA5
CDCA4
CDCA3
CDC7
CDC6
CDC45
CDC25C
CDC25A
CDC23
CDC20
CCT7
CCT5
CCT4
CCNYL1
CCNF
CCNE2
CCNB2
CCNB1
CCNA2
CCDC68
CCDC103
CBR1
CATSPER2P1
CASK
CARMIL1
CARD19
CAPN2
CAPN1
CA12
C6orf223
C2orf49
C1orf74
C1orf112
C17orf53
C16orf74
C12orf56
BZW2
BUD31
BUD13
BUB3
BUB1B
BUB1
BTBD16
BRI3BP
BRCA1
BORA
BOP1
BIRC5
BIK
BID
BDNF
BCL2L12
BCCIP
BCAR3
BARD1
B4GALT5
B3GNTL1
B3GNT4
AVL9
AURKB
AURKA
AUNIP
ATP5MC3
ATL3
ATL2
ATIC
ATE1
ATAD5
ATAD2
ASPM
ASF1B
ARPC1A
ARL14EPL
ARHGEF39
ARHGAP32
ARHGAP27
APRT
APOOL
APOBEC3B
AP2B1
AP1S1
ANXA2
ANLN
ANAPC11
ANAPC1
ALG8
ALG3
ALG1L
ALDOC
ALDOA
AK2
AJUBA
AHSA1
AHNAK2
AFAP1L2
ADORA2B
ADM
ADGRF4
ADAMTSL5
ADAM9
ACTL6A
ACSL3
ACOT8
ACOT7
ABHD11
ABCB9

## Sheet: Final signature genes
Gene symbol
ZNF185
TRERF1
SERPINB3
MCM10
MANCR
FRMD8
FAF2
DKK1
CHEK1
C16orf74
C12orf56
ADM

## Sheet: Univariant cox for nomogram
Characteristics	Univariable analysis
	HR	95% CI lower	95% CI upper	p value
Sene-index	2.650	2.130	3.290	<0.001
Age (years)	1.010	0.996	1.030	0.146
Gender
Female	Reference
Male	1.270	0.897	1.790	0.179
Grade
G1	Reference
G2	2.240	0.906	5.540	0.081
G3	3.480	1.380	8.760	0.008
G4	4.620	1.100	19.400	0.036
T stage
T1 and T2	Reference
T3 and T4	1.360	0.841	2.190	0.212
N stage
N0	Reference
N1	1.710	1.080	2.700	0.023
AJCC stage
I and II	Reference
III and IV	2.610	1.060	6.410	0.037
